# Supplementary material for: Copper-binding proteins and exonic splicing enhancers and silencers
Source: Metallomics. 2024 May 1;16(5):mfae023. doi: 10.1093/mtomcs/mfae023 (PMC11097207; doi:10.1093/mtomcs/mfae023)
Supplement: mfae023_Supplemental_File [file mfae023_supplemental_file.xlsx]

## Sheet: Human copper binding proteins
Human Uniprot ID	Human gene symbol	Protein name	Source organism in PDB	Residue	Ensembl transcript ID	Cu exon
Q04656	ATP7A	Copper-transporting ATPase 1	Homo sapiens	C19	ENST00000341514.11	GAATGTAATGAGGAAATCAAAATGGATCCAAGTATGGGTGTGAATTCTGTTACCATTTCTGTTGAGGGTATGACTTGCAATTCCTGTGTTTGGACCATTGAGCAGCAGATTGGAAAAGTGAATGGTGTGCATCACATTAAG
Q04656	ATP7A	Copper-transporting ATPase 1	Homo sapiens	S21	ENST00000341514.11	GAATGTAATGAGGAAATCAAAATGGATCCAAGTATGGGTGTGAATTCTGTTACCATTTCTGTTGAGGGTATGACTTGCAATTCCTGTGTTTGGACCATTGAGCAGCAGATTGGAAAAGTGAATGGTGTGCATCACATTAAG
Q04656	ATP7A	Copper-transporting ATPase 1	Homo sapiens	C22	ENST00000341514.11	GAATGTAATGAGGAAATCAAAATGGATCCAAGTATGGGTGTGAATTCTGTTACCATTTCTGTTGAGGGTATGACTTGCAATTCCTGTGTTTGGACCATTGAGCAGCAGATTGGAAAAGTGAATGGTGTGCATCACATTAAG
Q04656	ATP7A	Copper-transporting ATPase 1	Homo sapiens	C182	ENST00000341514.11	GTATCACTGGAAGAAAAAAATGCAACTATTATTTATGACCCTAAACTACAGACTCCAAAGACCCTACAGGAAGCTATTGATGACATGGGCTTTGATGCTGTTATCCATAATCCTGACCCTCTCCCTGTTTTAACTGACACCTTGTTTCTGACTGTTACGGCGTCACTGACTTTGCCATGGGACCATATCCAAAGCACATTGCTGAAGACCAAGGGTGTGACAGACATTAAAATTTACCCTCAGAAAAGAACTGTAGCAGTGACAATAATCCCTTCTATAGTGAATGCCAATCAGATAAAAGAGCTGGTTCCAGAACTCAGTTTAGATACTGGGACACTGGAGAAAAAGTCAGGAGCTTGTGAAGATCATAGTATGGCTCAAGCTGGTGAAGTCGTGCTG…
Q04656	ATP7A	Copper-transporting ATPase 1	Homo sapiens	C185	ENST00000341514.11	GTATCACTGGAAGAAAAAAATGCAACTATTATTTATGACCCTAAACTACAGACTCCAAAGACCCTACAGGAAGCTATTGATGACATGGGCTTTGATGCTGTTATCCATAATCCTGACCCTCTCCCTGTTTTAACTGACACCTTGTTTCTGACTGTTACGGCGTCACTGACTTTGCCATGGGACCATATCCAAAGCACATTGCTGAAGACCAAGGGTGTGACAGACATTAAAATTTACCCTCAGAAAAGAACTGTAGCAGTGACAATAATCCCTTCTATAGTGAATGCCAATCAGATAAAAGAGCTGGTTCCAGAACTCAGTTTAGATACTGGGACACTGGAGAAAAAGTCAGGAGCTTGTGAAGATCATAGTATGGCTCAAGCTGGTGAAGTCGTGCTG…
Q04656	ATP7A	Copper-transporting ATPase 1	Homo sapiens	C288	ENST00000341514.11	TCTCCCTGGACAATCAAGAAGCTACTATTGTTTATCAACCTCATCTTATCTCAGTAGAGGAAATGAAAAAGCAGATTGAAGCTATGGGCTTTCCAGCATTTGTCAAAAAGCAGCCCAAGTACCTCAAATTGGGAGCTATTGATGTAGAACGTCTAAAGAACACACCAGTTAAATCCTCAGAAGGGTCACAGCAAAGGAGTCCATCATATACCAATGATTCAACAGCCACTTTCATCATTGATGGCATGCATTGTAAATCATGTGTGTCAAATATTGAAAGTACTTTATCTGCACTCCAATATGTAAGCAGCATAGTAGTTTCTTTAGAGAATAGGTCTGCCATTGTGAAGTATAATGCAAGCTCAGTCACTCCAGAATCCCTGAGAAAAGCAATAGAGG…
Q04656	ATP7A	Copper-transporting ATPase 1	Homo sapiens	C291	ENST00000341514.11	TCTCCCTGGACAATCAAGAAGCTACTATTGTTTATCAACCTCATCTTATCTCAGTAGAGGAAATGAAAAAGCAGATTGAAGCTATGGGCTTTCCAGCATTTGTCAAAAAGCAGCCCAAGTACCTCAAATTGGGAGCTATTGATGTAGAACGTCTAAAGAACACACCAGTTAAATCCTCAGAAGGGTCACAGCAAAGGAGTCCATCATATACCAATGATTCAACAGCCACTTTCATCATTGATGGCATGCATTGTAAATCATGTGTGTCAAATATTGAAAGTACTTTATCTGCACTCCAATATGTAAGCAGCATAGTAGTTTCTTTAGAGAATAGGTCTGCCATTGTGAAGTATAATGCAAGCTCAGTCACTCCAGAATCCCTGAGAAAAGCAATAGAGG…
Q04656	ATP7A	Copper-transporting ATPase 1	Homo sapiens	C388	ENST00000341514.11	TCTCCCTGGACAATCAAGAAGCTACTATTGTTTATCAACCTCATCTTATCTCAGTAGAGGAAATGAAAAAGCAGATTGAAGCTATGGGCTTTCCAGCATTTGTCAAAAAGCAGCCCAAGTACCTCAAATTGGGAGCTATTGATGTAGAACGTCTAAAGAACACACCAGTTAAATCCTCAGAAGGGTCACAGCAAAGGAGTCCATCATATACCAATGATTCAACAGCCACTTTCATCATTGATGGCATGCATTGTAAATCATGTGTGTCAAATATTGAAAGTACTTTATCTGCACTCCAATATGTAAGCAGCATAGTAGTTTCTTTAGAGAATAGGTCTGCCATTGTGAAGTATAATGCAAGCTCAGTCACTCCAGAATCCCTGAGAAAAGCAATAGAGG…
Q04656	ATP7A	Copper-transporting ATPase 1	Homo sapiens	C391	ENST00000341514.11	TCTCCCTGGACAATCAAGAAGCTACTATTGTTTATCAACCTCATCTTATCTCAGTAGAGGAAATGAAAAAGCAGATTGAAGCTATGGGCTTTCCAGCATTTGTCAAAAAGCAGCCCAAGTACCTCAAATTGGGAGCTATTGATGTAGAACGTCTAAAGAACACACCAGTTAAATCCTCAGAAGGGTCACAGCAAAGGAGTCCATCATATACCAATGATTCAACAGCCACTTTCATCATTGATGGCATGCATTGTAAATCATGTGTGTCAAATATTGAAAGTACTTTATCTGCACTCCAATATGTAAGCAGCATAGTAGTTTCTTTAGAGAATAGGTCTGCCATTGTGAAGTATAATGCAAGCTCAGTCACTCCAGAATCCCTGAGAAAAGCAATAGAGG…
Q04656	ATP7A	Copper-transporting ATPase 1	Homo sapiens	C499	ENST00000341514.11	ACACGAATGAGCCGTTGGTAGTAATAGCTCAGCCTTCATCGGAAATGCCGCTTTTGACTTCAACTAATGAATTTTATACTAAAGGGATGACACCAGTTCAAGACAAGGAGGAAGGAAAGAATTCATCTAAGTGTTACATACAGGTCACTGGCATGACTTGCGCTTCCTGTGTAGCAAACATTGAACGGAATTTAAGGCGGGAAGAAG
Q04656	ATP7A	Copper-transporting ATPase 1	Homo sapiens	A500	ENST00000341514.11	ACACGAATGAGCCGTTGGTAGTAATAGCTCAGCCTTCATCGGAAATGCCGCTTTTGACTTCAACTAATGAATTTTATACTAAAGGGATGACACCAGTTCAAGACAAGGAGGAAGGAAAGAATTCATCTAAGTGTTACATACAGGTCACTGGCATGACTTGCGCTTCCTGTGTAGCAAACATTGAACGGAATTTAAGGCGGGAAGAAG
Q04656	ATP7A	Copper-transporting ATPase 1	Homo sapiens	C502	ENST00000341514.11	ACACGAATGAGCCGTTGGTAGTAATAGCTCAGCCTTCATCGGAAATGCCGCTTTTGACTTCAACTAATGAATTTTATACTAAAGGGATGACACCAGTTCAAGACAAGGAGGAAGGAAAGAATTCATCTAAGTGTTACATACAGGTCACTGGCATGACTTGCGCTTCCTGTGTAGCAAACATTGAACGGAATTTAAGGCGGGAAGAAG
Q04656	ATP7A	Copper-transporting ATPase 1	Homo sapiens	C575	ENST00000341514.11	GTGAGGGGAATGACGTGTGCCTCCTGCGTACATAAAATAGAGTCTAGTCTCACAAAACACAGAGGGATCCTATACTGCTCCGTGGCCCTGGCAACCAACAAAGCACATATTAAATATGACCCAGAAATTATTGGTCCTAGAGATATTATCCATACAATTGAA
Q04656	ATP7A	Copper-transporting ATPase 1	Homo sapiens	C578	ENST00000341514.11	GTGAGGGGAATGACGTGTGCCTCCTGCGTACATAAAATAGAGTCTAGTCTCACAAAACACAGAGGGATCCTATACTGCTCCGTGGCCCTGGCAACCAACAAAGCACATATTAAATATGACCCAGAAATTATTGGTCCTAGAGATATTATCCATACAATTGAA
O00244	ATOX1	Copper transport protein ATOX1	Homo sapiens	C12	ENST00000313115.11	AAGCACGAGTTCTCTGTGGACATGACCTGTGGAGGCTGTGCTGAAGCTGTCTCTCGGGTCCTCAATAAGCTTGGAG
O00244	ATOX1	Copper transport protein ATOX1	Homo sapiens	C15	ENST00000313115.11	AAGCACGAGTTCTCTGTGGACATGACCTGTGGAGGCTGTGCTGAAGCTGTCTCTCGGGTCCTCAATAAGCTTGGAG
P19801	AOC1	Amiloride-sensitive amine oxidase [copper-containing]	Homo sapiens	H510	ENST00000360937.9	AGCCGTGGAGCGAGAGATGCCGGCCCTGGGCTGGGCCGTGGCTGCCATCCTGATGCTGCAGACGGCCATGGCGGAGCCCTCCCCGGGGACTCTGCCCAGGAAGGCAGGGGTGTTTTCAGACCTAAGCAACCAAGAGCTGAAGGCAGTGCACAGCTTCCTCTGGTCCAAGAAGGAGCTGAGGCTGCAGCCCTCCAGTACCACCACCATGGCCAAGAACACCGTGTTTCTCATCGAGATGCTGCTGCCCAAGAAGTACCATGTGCTGAGGTTTCTGGATAAAGGTGAAAGGCATCCTGTGCGGGAAGCCCGTGCCGTCATCTTCTTTGGTGACCAGGAGCATCCCAATGTCACCGAGTTTGCTGTGGGGCCCCTGCCAGGGCCCTGCTACATGCGAGCACT…
P19801	AOC1	Amiloride-sensitive amine oxidase [copper-containing]	Homo sapiens	H512	ENST00000360937.9	AGCCGTGGAGCGAGAGATGCCGGCCCTGGGCTGGGCCGTGGCTGCCATCCTGATGCTGCAGACGGCCATGGCGGAGCCCTCCCCGGGGACTCTGCCCAGGAAGGCAGGGGTGTTTTCAGACCTAAGCAACCAAGAGCTGAAGGCAGTGCACAGCTTCCTCTGGTCCAAGAAGGAGCTGAGGCTGCAGCCCTCCAGTACCACCACCATGGCCAAGAACACCGTGTTTCTCATCGAGATGCTGCTGCCCAAGAAGTACCATGTGCTGAGGTTTCTGGATAAAGGTGAAAGGCATCCTGTGCGGGAAGCCCGTGCCGTCATCTTCTTTGGTGACCAGGAGCATCCCAATGTCACCGAGTTTGCTGTGGGGCCCCTGCCAGGGCCCTGCTACATGCGAGCACT…
P19801	AOC1	Amiloride-sensitive amine oxidase [copper-containing]	Homo sapiens	H675	ENST00000360937.9	GACCTGGTGGCCTGGGTGACGGTGGGCTTCCTGCACATCCCCCACTCAGAGGACATTCCCAACACAGCCACACCTGGGAACTCCGTGGGCTTCCTGCTCCGGCCATTCAACTTCTTCCCAGAGGACCCCTCCCTGGCATCCAGAGACACTGTGATCGTGTGGCCTCGGGACAACGGCCCCAACTACGTCCAGCGCTGGATCCCTGAGGACAGGGACTGCTCGATGCCTCCCCCTTTTAGCTACAATGGGACCTATAGACCTGTGTGACCAGCCCCCAGTTCCTCCCCCAGTTCCTCCCAGGAAGCCCAGGAGCCTCACTGGGGCAGACAATAAACCCTCAGAGCCTCGCTCTGTGTGCTGCTTCTTGCGGGGAGGCACAGGGCCATGTGTGTAGGAAAC…
O14618	CCS	Copper chaperone for superoxide dismutase	Homo sapiens	C22	ENST00000533244.6	TTGGAGTTCGCGGTGCAGATGACCTGTCAGAGCTGTGTGGACGCGGTGCGCAAATCCCTGCAAGGGGTGGCAG
O14618	CCS	Copper chaperone for superoxide dismutase	Homo sapiens	C25	ENST00000533244.6	TTGGAGTTCGCGGTGCAGATGACCTGTCAGAGCTGTGTGGACGCGGTGCGCAAATCCCTGCAAGGGGTGGCAG
Q16853	AOC3	Membrane primary amine oxidase	Homo sapiens	H520	ENST00000308423.7	AGTCCCAGGCATCTGACTACCGGGAACCTCAGCCAGAGTCCGGGAGCCCCCCACCCCGTCCAGGAGCCAACAGAGCCCCCGTCTTGCTGGCGTGAGAATACATTGCTCTCCTTTGGTTGAATCAGCTGTCCCTCTTCGTGGGAAAATGAACCAGAAGACAATCCTCGTGCTCCTCATTCTGGCCGTCATCACCATCTTTGCCTTGGTTTGTGTCCTGCTGGTGGGCAGGGGTGGAGATGGGGGTGAACCCAGCCAGCTTCCCCATTGCCCCTCTGTATCTCCCAGTGCCCAGCCTTGGACACACCCTGGCCAGAGCCAGCTGTTTGCAGACCTGAGCCGAGAGGAGCTGACGGCTGTGATGCGCTTTCTGACCCAGCGGCTGGGGCCAGGGCTGGTGGA…
Q16853	AOC3	Membrane primary amine oxidase	Homo sapiens	H522	ENST00000308423.7	AGTCCCAGGCATCTGACTACCGGGAACCTCAGCCAGAGTCCGGGAGCCCCCCACCCCGTCCAGGAGCCAACAGAGCCCCCGTCTTGCTGGCGTGAGAATACATTGCTCTCCTTTGGTTGAATCAGCTGTCCCTCTTCGTGGGAAAATGAACCAGAAGACAATCCTCGTGCTCCTCATTCTGGCCGTCATCACCATCTTTGCCTTGGTTTGTGTCCTGCTGGTGGGCAGGGGTGGAGATGGGGGTGAACCCAGCCAGCTTCCCCATTGCCCCTCTGTATCTCCCAGTGCCCAGCCTTGGACACACCCTGGCCAGAGCCAGCTGTTTGCAGACCTGAGCCGAGAGGAGCTGACGGCTGTGATGCGCTTTCTGACCCAGCGGCTGGGGCCAGGGCTGGTGGA…
Q16853	AOC3	Membrane primary amine oxidase	Homo sapiens	H684	ENST00000308423.7	GATTTGGTGGCCTGGGTGACAGCTGGTTTTCTGCATATCCCACATGCAGAGGACATTCCTAACACAGTGACTGTGGGGAACGGCGTGGGCTTCTTCCTCCGACCCTATAACTTCTTTGACGAAGACCCCTCCTTCTACTCTGCCGACTCCATCTACTTCCGAGGGGACCAGGATGCTGGGGCCTGCGAGGTCAACCCCCTAGCTTGCCTGCCCCAGGCTGCTGCCTGTGCCCCCGACCTCCCTGCCTTCTCCCACGGGGGCTTCTCTCACAACTAGGCGGTCCTGGGATGGGGCATGTGGCCAAGGGCTCCAGGGCCAGGGTGTGAGGGATGGGGAGCAGCTGGGCACTGGGCCGGCAGCCTGGTTCCCTCTTTCCTGTGCCAGGACTCTCTTTCTTCC…
Q14061	COX17	Cytochrome c oxidase copper chaperone	Homo sapiens	C23	ENST00000261070.7	AGAGCGACTGCCGGAAGTGACTGCGGACGAATCGGCGTTTGCCGAGGCTGGCATAGATTTGGCTGTCTCCGCTCATAGCTGCTTTTGGCGCGAAAGATGCCGGGTCTGGTTGACTCAAACCCTGCCCCGCCTGAGTCTCAGGAGAAGAAGCCGCTGAAGCCCTGCTGCGCTTGCCCGGAGACCAAGAAGGCGCGCGATGCGTG
Q14061	COX17	Cytochrome c oxidase copper chaperone	Homo sapiens	C24	ENST00000261070.7	AGAGCGACTGCCGGAAGTGACTGCGGACGAATCGGCGTTTGCCGAGGCTGGCATAGATTTGGCTGTCTCCGCTCATAGCTGCTTTTGGCGCGAAAGATGCCGGGTCTGGTTGACTCAAACCCTGCCCCGCCTGAGTCTCAGGAGAAGAAGCCGCTGAAGCCCTGCTGCGCTTGCCCGGAGACCAAGAAGGCGCGCGATGCGTG
P35670	ATP7B	Copper-transporting ATPase 2	Homo sapiens	C69	ENST00000242839.10	ATCTTATCTAAGCTTTCTTTGCCTACCCGTGCCTGGGAACCAGCAATGAAGAAGAGTTTTGCTTTTGACAATGTTGGCTATGAAGGTGGTCTGGATGGCCTGGGCCCTTCTTCTCAGGTGGCCACCAGCACAGTCAGGATCTTGGGCATGACTTGCCAGTCATGTGTGAAGTCCATTGAGGACAGGATTTCCAATTTGAAAGGCATCATCAGCATGAAGGTTTCCCTGGAACAAGGCAGTGCCACTGTGAAATATGTGCCATCGGTTGTGTGCCTGCAACAGGTTTGCCATCAAATTGGGGACATGGGCTTCGAGGCCAGCATTGCAGAAGGAAAGGCAGCCTCCTGGCCCTCAAGGTCCTTGCCTGCCCAGGAGGCTGTGGTCAAGCTCCGGGTGGAG…
P35670	ATP7B	Copper-transporting ATPase 2	Homo sapiens	C72	ENST00000242839.10	ATCTTATCTAAGCTTTCTTTGCCTACCCGTGCCTGGGAACCAGCAATGAAGAAGAGTTTTGCTTTTGACAATGTTGGCTATGAAGGTGGTCTGGATGGCCTGGGCCCTTCTTCTCAGGTGGCCACCAGCACAGTCAGGATCTTGGGCATGACTTGCCAGTCATGTGTGAAGTCCATTGAGGACAGGATTTCCAATTTGAAAGGCATCATCAGCATGAAGGTTTCCCTGGAACAAGGCAGTGCCACTGTGAAATATGTGCCATCGGTTGTGTGCCTGCAACAGGTTTGCCATCAAATTGGGGACATGGGCTTCGAGGCCAGCATTGCAGAAGGAAAGGCAGCCTCCTGGCCCTCAAGGTCCTTGCCTGCCCAGGAGGCTGTGGTCAAGCTCCGGGTGGAG…
P35670	ATP7B	Copper-transporting ATPase 2	Homo sapiens	C154	ENST00000242839.10	ATCTTATCTAAGCTTTCTTTGCCTACCCGTGCCTGGGAACCAGCAATGAAGAAGAGTTTTGCTTTTGACAATGTTGGCTATGAAGGTGGTCTGGATGGCCTGGGCCCTTCTTCTCAGGTGGCCACCAGCACAGTCAGGATCTTGGGCATGACTTGCCAGTCATGTGTGAAGTCCATTGAGGACAGGATTTCCAATTTGAAAGGCATCATCAGCATGAAGGTTTCCCTGGAACAAGGCAGTGCCACTGTGAAATATGTGCCATCGGTTGTGTGCCTGCAACAGGTTTGCCATCAAATTGGGGACATGGGCTTCGAGGCCAGCATTGCAGAAGGAAAGGCAGCCTCCTGGCCCTCAAGGTCCTTGCCTGCCCAGGAGGCTGTGGTCAAGCTCCGGGTGGAG…
P35670	ATP7B	Copper-transporting ATPase 2	Homo sapiens	C157	ENST00000242839.10	ATCTTATCTAAGCTTTCTTTGCCTACCCGTGCCTGGGAACCAGCAATGAAGAAGAGTTTTGCTTTTGACAATGTTGGCTATGAAGGTGGTCTGGATGGCCTGGGCCCTTCTTCTCAGGTGGCCACCAGCACAGTCAGGATCTTGGGCATGACTTGCCAGTCATGTGTGAAGTCCATTGAGGACAGGATTTCCAATTTGAAAGGCATCATCAGCATGAAGGTTTCCCTGGAACAAGGCAGTGCCACTGTGAAATATGTGCCATCGGTTGTGTGCCTGCAACAGGTTTGCCATCAAATTGGGGACATGGGCTTCGAGGCCAGCATTGCAGAAGGAAAGGCAGCCTCCTGGCCCTCAAGGTCCTTGCCTGCCCAGGAGGCTGTGGTCAAGCTCCGGGTGGAG…
P35670	ATP7B	Copper-transporting ATPase 2	Homo sapiens	C268	ENST00000242839.10	ATCTTATCTAAGCTTTCTTTGCCTACCCGTGCCTGGGAACCAGCAATGAAGAAGAGTTTTGCTTTTGACAATGTTGGCTATGAAGGTGGTCTGGATGGCCTGGGCCCTTCTTCTCAGGTGGCCACCAGCACAGTCAGGATCTTGGGCATGACTTGCCAGTCATGTGTGAAGTCCATTGAGGACAGGATTTCCAATTTGAAAGGCATCATCAGCATGAAGGTTTCCCTGGAACAAGGCAGTGCCACTGTGAAATATGTGCCATCGGTTGTGTGCCTGCAACAGGTTTGCCATCAAATTGGGGACATGGGCTTCGAGGCCAGCATTGCAGAAGGAAAGGCAGCCTCCTGGCCCTCAAGGTCCTTGCCTGCCCAGGAGGCTGTGGTCAAGCTCCGGGTGGAG…
P35670	ATP7B	Copper-transporting ATPase 2	Homo sapiens	C271	ENST00000242839.10	ATCTTATCTAAGCTTTCTTTGCCTACCCGTGCCTGGGAACCAGCAATGAAGAAGAGTTTTGCTTTTGACAATGTTGGCTATGAAGGTGGTCTGGATGGCCTGGGCCCTTCTTCTCAGGTGGCCACCAGCACAGTCAGGATCTTGGGCATGACTTGCCAGTCATGTGTGAAGTCCATTGAGGACAGGATTTCCAATTTGAAAGGCATCATCAGCATGAAGGTTTCCCTGGAACAAGGCAGTGCCACTGTGAAATATGTGCCATCGGTTGTGTGCCTGCAACAGGTTTGCCATCAAATTGGGGACATGGGCTTCGAGGCCAGCATTGCAGAAGGAAAGGCAGCCTCCTGGCCCTCAAGGTCCTTGCCTGCCCAGGAGGCTGTGGTCAAGCTCCGGGTGGAG…
P35670	ATP7B	Copper-transporting ATPase 2	Homo sapiens	C370	ENST00000242839.10	ATCTTATCTAAGCTTTCTTTGCCTACCCGTGCCTGGGAACCAGCAATGAAGAAGAGTTTTGCTTTTGACAATGTTGGCTATGAAGGTGGTCTGGATGGCCTGGGCCCTTCTTCTCAGGTGGCCACCAGCACAGTCAGGATCTTGGGCATGACTTGCCAGTCATGTGTGAAGTCCATTGAGGACAGGATTTCCAATTTGAAAGGCATCATCAGCATGAAGGTTTCCCTGGAACAAGGCAGTGCCACTGTGAAATATGTGCCATCGGTTGTGTGCCTGCAACAGGTTTGCCATCAAATTGGGGACATGGGCTTCGAGGCCAGCATTGCAGAAGGAAAGGCAGCCTCCTGGCCCTCAAGGTCCTTGCCTGCCCAGGAGGCTGTGGTCAAGCTCCGGGTGGAG…
P35670	ATP7B	Copper-transporting ATPase 2	Homo sapiens	C373	ENST00000242839.10	ATCTTATCTAAGCTTTCTTTGCCTACCCGTGCCTGGGAACCAGCAATGAAGAAGAGTTTTGCTTTTGACAATGTTGGCTATGAAGGTGGTCTGGATGGCCTGGGCCCTTCTTCTCAGGTGGCCACCAGCACAGTCAGGATCTTGGGCATGACTTGCCAGTCATGTGTGAAGTCCATTGAGGACAGGATTTCCAATTTGAAAGGCATCATCAGCATGAAGGTTTCCCTGGAACAAGGCAGTGCCACTGTGAAATATGTGCCATCGGTTGTGTGCCTGCAACAGGTTTGCCATCAAATTGGGGACATGGGCTTCGAGGCCAGCATTGCAGAAGGAAAGGCAGCCTCCTGGCCCTCAAGGTCCTTGCCTGCCCAGGAGGCTGTGGTCAAGCTCCGGGTGGAG…
P35670	ATP7B	Copper-transporting ATPase 2	Homo sapiens	C499	ENST00000242839.10	AAAGCTGTTCTACTAACCCTCTTGGAAACCACAGTGCTGGGAATTCCATGGTGCAAACTACAGATGGTACACCTACATCTGTGCAGGAAGTGGCTCCCCACACTGGGAGGCTCCCTGCAAACCATGCCCCGGACATCTTGGCAAAGTCCCCACAATCAACCAGAGCAGTGGCACCGCAGAAGTGCTTCTTACAGATCAAAGGCATGACCTGTGCATCCTGTGTGTCTAACATAGAAAGGAATCTGCAGAAAGAAGCTG
P35670	ATP7B	Copper-transporting ATPase 2	Homo sapiens	C502	ENST00000242839.10	AAAGCTGTTCTACTAACCCTCTTGGAAACCACAGTGCTGGGAATTCCATGGTGCAAACTACAGATGGTACACCTACATCTGTGCAGGAAGTGGCTCCCCACACTGGGAGGCTCCCTGCAAACCATGCCCCGGACATCTTGGCAAAGTCCCCACAATCAACCAGAGCAGTGGCACCGCAGAAGTGCTTCTTACAGATCAAAGGCATGACCTGTGCATCCTGTGTGTCTAACATAGAAAGGAATCTGCAGAAAGAAGCTG
P35670	ATP7B	Copper-transporting ATPase 2	Homo sapiens	C575	ENST00000242839.10	ATCACAGGGATGACCTGCGCGTCCTGTGTCCACAACATAGAGTCCAAACTCACGAGGACAAATGGCATCACTTATGCCTCCGTTGCCCTTGCCACCAGCAAAGCCCTTGTTAAGTTTGACCCGGAAATTATCGGTCCACGGGATATTATCAAAATTATTGAG
P35670	ATP7B	Copper-transporting ATPase 2	Homo sapiens	C578	ENST00000242839.10	ATCACAGGGATGACCTGCGCGTCCTGTGTCCACAACATAGAGTCCAAACTCACGAGGACAAATGGCATCACTTATGCCTCCGTTGCCCTTGCCACCAGCAAAGCCCTTGTTAAGTTTGACCCGGAAATTATCGGTCCACGGGATATTATCAAAATTATTGAG
O75106	AOC2	Retina-specific copper amine oxidase	Homo sapiens	H516	ENST00000253799.8	GGAAGGAGCAGCTGTTAGAATTCTGATTTCAGCTCTCAGCATCCACCATGCATCTCAAGATAGTCCTGGCGTTCCTGGCACTGTCCCTCATTACCATCTTTGCCCTGGCCTATGTTTTGCTGACCAGCCCAGGTGGTTCCAGCCAGCCTCCCCACTGCCCCTCTGTATCCCATAGGGCCCAGCCCTGGCCACACCCTGGCCAGAGCCAGCTGTTTGCAGACCTGAGCCGAGAGGAGTTGACAGCTGTGATGCGCTTTCTGACCCAGCGGCTGGGGCCAGGGCTGGTGGACGCAGCCCAGGCTCAGCCCTCGGACAACTGCATCTTCTCAGTGGAGCTGCAGCTGCCCCCCAAGGCTGCAGCCCTGGCCCACCTGGACAGGGGGAGCCCCCCACCTGCCC…
O75106	AOC2	Retina-specific copper amine oxidase	Homo sapiens	H518	ENST00000253799.8	GGAAGGAGCAGCTGTTAGAATTCTGATTTCAGCTCTCAGCATCCACCATGCATCTCAAGATAGTCCTGGCGTTCCTGGCACTGTCCCTCATTACCATCTTTGCCCTGGCCTATGTTTTGCTGACCAGCCCAGGTGGTTCCAGCCAGCCTCCCCACTGCCCCTCTGTATCCCATAGGGCCCAGCCCTGGCCACACCCTGGCCAGAGCCAGCTGTTTGCAGACCTGAGCCGAGAGGAGTTGACAGCTGTGATGCGCTTTCTGACCCAGCGGCTGGGGCCAGGGCTGGTGGACGCAGCCCAGGCTCAGCCCTCGGACAACTGCATCTTCTCAGTGGAGCTGCAGCTGCCCCCCAAGGCTGCAGCCCTGGCCCACCTGGACAGGGGGAGCCCCCCACCTGCCC…
O75106	AOC2	Retina-specific copper amine oxidase	Homo sapiens	H680	ENST00000253799.8	GATCTGGTGGCTTGGGTCACAGCCAGCTTCCTGCACATTCCCCATGCCGAGGACATCCCAAACACAGTGACTCTGGGGAACAGAGTTGGCTTCTTGCTCCGACCCTATAACTTCTTTGATGAGGACCCCTCCATCTTCTCCCCTGGCAGTGTCTACTTTGAGAAGGGCCAGGATGCTGGGCTCTGCAGCATCAATCCTGTGGCCTGCCTCCCCGACCTGGCAGCCTGTGTCCCGGACTTACCCCCTTTCTCTTACCACGGCTTCTAGTCCTGAGGGTGTGGCGGGCGGCGTGGTTAGGCACATGTACTTTTCCCTGTTTCTACTTTCTATTCTCCGTGTTTTTATCACACCTGCTCCCCAGATTCCCACCCCCTCAATGTTCCTCTCACACGAAACCCC…
P05067	APP	Amyloid-beta precursor protein	Homo sapiens	D23	ENST00000346798.8	GTACCCACTGATGGTAATGCTGGCCTGCTGGCTGAACCCCAGATTGCCATGTTCTGTGGCAGACTGAACATGCACATGAATGTCCAGAATGGGAAGTGGGATTCAGATCCATCAGGGACCAAAACCTGCATTGATACCAAGGAAGGCATCCTGCAGTATTGCCAAGAA
P05067	APP	Amyloid-beta precursor protein	Homo sapiens	H108	ENST00000346798.8	GTCTACCCTGAACTGCAGATCACCAATGTGGTAGAAGCCAACCAACCAGTGACCATCCAGAACTGGTGCAAGCGGGGCCGCAAGCAGTGCAAGACCCATCCCCACTTTGTGATTCCCTACCGCTGCTTAG
P05067	APP	Amyloid-beta precursor protein	Homo sapiens	H110	ENST00000346798.8	GTCTACCCTGAACTGCAGATCACCAATGTGGTAGAAGCCAACCAACCAGTGACCATCCAGAACTGGTGCAAGCGGGGCCGCAAGCAGTGCAAGACCCATCCCCACTTTGTGATTCCCTACCGCTGCTTAG
P05067	APP	Amyloid-beta precursor protein	Homo sapiens	H147	ENST00000346798.8	TTGGTGAGTTTGTAAGTGATGCCCTTCTCGTTCCTGACAAGTGCAAATTCTTACACCAGGAGAGGATGGATGTTTGCGAAACTCATCTTCACTGGCACACCGTCGCCAAAGAG
P05067	APP	Amyloid-beta precursor protein	Homo sapiens	H151	ENST00000346798.8	TTGGTGAGTTTGTAAGTGATGCCCTTCTCGTTCCTGACAAGTGCAAATTCTTACACCAGGAGAGGATGGATGTTTGCGAAACTCATCTTCACTGGCACACCGTCGCCAAAGAG
P05067	APP	Amyloid-beta precursor protein	Homo sapiens	Y168	ENST00000346798.8	ACATGCAGTGAGAAGAGTACCAACTTGCATGACTACGGCATGTTGCTGCCCTGCGGAATTGACAAGTTCCGAGGGGTAGAGTTTGTGTGTTGCCCACTGGCTGAAGAAAGTGACAATGTGGATTCTGCTGATGCGGAGGAGGATGACTCGGATGTCTGGTGGGGCGGAGCAGACACAGACTATGCAGATGGGAG
P05067	APP	Amyloid-beta precursor protein	Homo sapiens	H388	ENST00000346798.8	TTCCTACAACAGCAGCCAGTACCCCTGATGCCGTTGACAAGTATCTCGAGACACCTGGGGATGAGAATGAACATGCCCATTTCCAGAAAGCCAAAGAGAGGCTTGAGGCCAAGCACCGAGAGAGAATGTCCCAG
P05067	APP	Amyloid-beta precursor protein	Homo sapiens	H457	ENST00000346798.8	CATTTCCAGGAGAAAGTGGAATCTTTGGAACAGGAAGCAGCCAACGAGAGACAGCAGCTGGTGGAGACACACATGGCCAGAGTGGAAGCCATGCTCAATGACCGCCGCCGCCTGGCCCTGGAGAACTACATCACCGCTCTGCAGGCTGTTCCTCCTCGG
P05067	APP	Amyloid-beta precursor protein	Homo sapiens	H507	ENST00000346798.8	CCTCGTCACGTGTTCAATATGCTAAAGAAGTATGTCCGCGCAGAACAGAAGGACAGACAGCACACCCTAAAGCATTTCGAGCATGTGCGCATGGTGGATCCCAAGAAAGCCGCTCAGATCCGGTCCCAG
P05067	APP	Amyloid-beta precursor protein	Homo sapiens	H511	ENST00000346798.8	CCTCGTCACGTGTTCAATATGCTAAAGAAGTATGTCCGCGCAGAACAGAAGGACAGACAGCACACCCTAAAGCATTTCGAGCATGTGCGCATGGTGGATCCCAAGAAAGCCGCTCAGATCCGGTCCCAG
P05067	APP	Amyloid-beta precursor protein	Homo sapiens	H402	ENST00000346798.8	TTCCTACAACAGCAGCCAGTACCCCTGATGCCGTTGACAAGTATCTCGAGACACCTGGGGATGAGAATGAACATGCCCATTTCCAGAAAGCCAAAGAGAGGCTTGAGGCCAAGCACCGAGAGAGAATGTCCCAG
P05067	APP	Amyloid-beta precursor protein	Homo sapiens	E443	ENST00000346798.8	CATTTCCAGGAGAAAGTGGAATCTTTGGAACAGGAAGCAGCCAACGAGAGACAGCAGCTGGTGGAGACACACATGGCCAGAGTGGAAGCCATGCTCAATGACCGCCGCCGCCTGGCCCTGGAGAACTACATCACCGCTCTGCAGGCTGTTCCTCCTCGG
P05067	APP	Amyloid-beta precursor protein	Homo sapiens	H677	ENST00000346798.8	GTTCTGGGTTGACAAATATCAAGACGGAGGAGATCTCTGAAGTGAAGATGGATGCAGAATTCCGACATGACTCAGGATATGAAGTTCATCATCAAAAATTG
P05067	APP	Amyloid-beta precursor protein	Homo sapiens	Y681	ENST00000346798.8	GTTCTGGGTTGACAAATATCAAGACGGAGGAGATCTCTGAAGTGAAGATGGATGCAGAATTCCGACATGACTCAGGATATGAAGTTCATCATCAAAAATTG
P05067	APP	Amyloid-beta precursor protein	Homo sapiens	H684	ENST00000346798.8	GTTCTGGGTTGACAAATATCAAGACGGAGGAGATCTCTGAAGTGAAGATGGATGCAGAATTCCGACATGACTCAGGATATGAAGTTCATCATCAAAAATTG
P05067	APP	Amyloid-beta precursor protein	Homo sapiens	H685	ENST00000346798.8	GTTCTGGGTTGACAAATATCAAGACGGAGGAGATCTCTGAAGTGAAGATGGATGCAGAATTCCGACATGACTCAGGATATGAAGTTCATCATCAAAAATTG
P00441	SOD1	Superoxide dismutase [Cu-Zn]	Homo sapiens	H47	ENST00000270142.11	GAAAGTAATGGACCAGTGAAGGTGTGGGGAAGCATTAAAGGACTGACTGAAGGCCTGCATGGATTCCATGTTCATGAGTTTGGAGATAATACAGCAG
P00441	SOD1	Superoxide dismutase [Cu-Zn]	Homo sapiens	H49	ENST00000270142.11	GAAAGTAATGGACCAGTGAAGGTGTGGGGAAGCATTAAAGGACTGACTGAAGGCCTGCATGGATTCCATGTTCATGAGTTTGGAGATAATACAGCAG
P00441	SOD1	Superoxide dismutase [Cu-Zn]	Homo sapiens	H64	ENST00000270142.11	GCTGTACCAGTGCAGGTCCTCACTTTAATCCTCTATCCAGAAAACACGGTGGGCCAAAGGATGAAGAGAG
P00441	SOD1	Superoxide dismutase [Cu-Zn]	Homo sapiens	H121	ENST00000270142.11	GTCCATGAAAAAGCAGATGACTTGGGCAAAGGTGGAAATGAAGAAAGTACAAAGACAGGAAACGCTGGAAGTCGTTTGGCTTGTGGTGTAATTGGGATCGCCCAATAAACATTCCCTTGGATGTAGTCTGAGGCCCCTTAACTCATCTGTTATCCTGCTAGCTGTAGAAATGTATCCTGATAAACATTAAACACTGTAATCTTAAAAGTGTAATTGTGTGACTTTTTCAGAGTTGCTTTAAAGTACCTGTAGTGAGAAACTGATTTATGATCACTTGGAAGATTTGTATAGTTTTATAAAACTCAGTTAAAATGTCTGTTTCAATGACCTGTATTTTGCCAGACTTAAATCACAGATGGGTATTAAACTTGTCAGAATTTCTTTGTCATTCAAGCCTGT…
P04156	PRNP	Major prion protein	Homo sapiens	H61	ENST00000379440.9	AGCAGTCATTATGGCGAACCTTGGCTGCTGGATGCTGGTTCTCTTTGTGGCCACATGGAGTGACCTGGGCCTCTGCAAGAAGCGCCCGAAGCCTGGAGGATGGAACACTGGGGGCAGCCGATACCCGGGGCAGGGCAGCCCTGGAGGCAACCGCTACCCACCTCAGGGCGGTGGTGGCTGGGGGCAGCCTCATGGTGGTGGCTGGGGGCAGCCTCATGGTGGTGGCTGGGGGCAGCCCCATGGTGGTGGCTGGGGACAGCCTCATGGTGGTGGCTGGGGTCAAGGAGGTGGCACCCACAGTCAGTGGAACAAGCCGAGTAAGCCAAAAACCAACATGAAGCACATGGCTGGTGCTGCAGCAGCTGGGGCAGTGGTGGGGGGCCTTGGCGGCTACATGCT…
P04156	PRNP	Major prion protein	Homo sapiens	G62	ENST00000379440.9	AGCAGTCATTATGGCGAACCTTGGCTGCTGGATGCTGGTTCTCTTTGTGGCCACATGGAGTGACCTGGGCCTCTGCAAGAAGCGCCCGAAGCCTGGAGGATGGAACACTGGGGGCAGCCGATACCCGGGGCAGGGCAGCCCTGGAGGCAACCGCTACCCACCTCAGGGCGGTGGTGGCTGGGGGCAGCCTCATGGTGGTGGCTGGGGGCAGCCTCATGGTGGTGGCTGGGGGCAGCCCCATGGTGGTGGCTGGGGACAGCCTCATGGTGGTGGCTGGGGTCAAGGAGGTGGCACCCACAGTCAGTGGAACAAGCCGAGTAAGCCAAAAACCAACATGAAGCACATGGCTGGTGCTGCAGCAGCTGGGGCAGTGGTGGGGGGCCTTGGCGGCTACATGCT…
P04156	PRNP	Major prion protein	Homo sapiens	G63	ENST00000379440.9	AGCAGTCATTATGGCGAACCTTGGCTGCTGGATGCTGGTTCTCTTTGTGGCCACATGGAGTGACCTGGGCCTCTGCAAGAAGCGCCCGAAGCCTGGAGGATGGAACACTGGGGGCAGCCGATACCCGGGGCAGGGCAGCCCTGGAGGCAACCGCTACCCACCTCAGGGCGGTGGTGGCTGGGGGCAGCCTCATGGTGGTGGCTGGGGGCAGCCTCATGGTGGTGGCTGGGGGCAGCCCCATGGTGGTGGCTGGGGACAGCCTCATGGTGGTGGCTGGGGTCAAGGAGGTGGCACCCACAGTCAGTGGAACAAGCCGAGTAAGCCAAAAACCAACATGAAGCACATGGCTGGTGCTGCAGCAGCTGGGGCAGTGGTGGGGGGCCTTGGCGGCTACATGCT…
P04156	PRNP	Major prion protein	Homo sapiens	H69	ENST00000379440.9	AGCAGTCATTATGGCGAACCTTGGCTGCTGGATGCTGGTTCTCTTTGTGGCCACATGGAGTGACCTGGGCCTCTGCAAGAAGCGCCCGAAGCCTGGAGGATGGAACACTGGGGGCAGCCGATACCCGGGGCAGGGCAGCCCTGGAGGCAACCGCTACCCACCTCAGGGCGGTGGTGGCTGGGGGCAGCCTCATGGTGGTGGCTGGGGGCAGCCTCATGGTGGTGGCTGGGGGCAGCCCCATGGTGGTGGCTGGGGACAGCCTCATGGTGGTGGCTGGGGTCAAGGAGGTGGCACCCACAGTCAGTGGAACAAGCCGAGTAAGCCAAAAACCAACATGAAGCACATGGCTGGTGCTGCAGCAGCTGGGGCAGTGGTGGGGGGCCTTGGCGGCTACATGCT…
P04156	PRNP	Major prion protein	Homo sapiens	G70	ENST00000379440.9	AGCAGTCATTATGGCGAACCTTGGCTGCTGGATGCTGGTTCTCTTTGTGGCCACATGGAGTGACCTGGGCCTCTGCAAGAAGCGCCCGAAGCCTGGAGGATGGAACACTGGGGGCAGCCGATACCCGGGGCAGGGCAGCCCTGGAGGCAACCGCTACCCACCTCAGGGCGGTGGTGGCTGGGGGCAGCCTCATGGTGGTGGCTGGGGGCAGCCTCATGGTGGTGGCTGGGGGCAGCCCCATGGTGGTGGCTGGGGACAGCCTCATGGTGGTGGCTGGGGTCAAGGAGGTGGCACCCACAGTCAGTGGAACAAGCCGAGTAAGCCAAAAACCAACATGAAGCACATGGCTGGTGCTGCAGCAGCTGGGGCAGTGGTGGGGGGCCTTGGCGGCTACATGCT…
P04156	PRNP	Major prion protein	Homo sapiens	G71	ENST00000379440.9	AGCAGTCATTATGGCGAACCTTGGCTGCTGGATGCTGGTTCTCTTTGTGGCCACATGGAGTGACCTGGGCCTCTGCAAGAAGCGCCCGAAGCCTGGAGGATGGAACACTGGGGGCAGCCGATACCCGGGGCAGGGCAGCCCTGGAGGCAACCGCTACCCACCTCAGGGCGGTGGTGGCTGGGGGCAGCCTCATGGTGGTGGCTGGGGGCAGCCTCATGGTGGTGGCTGGGGGCAGCCCCATGGTGGTGGCTGGGGACAGCCTCATGGTGGTGGCTGGGGTCAAGGAGGTGGCACCCACAGTCAGTGGAACAAGCCGAGTAAGCCAAAAACCAACATGAAGCACATGGCTGGTGCTGCAGCAGCTGGGGCAGTGGTGGGGGGCCTTGGCGGCTACATGCT…
P04156	PRNP	Major prion protein	Homo sapiens	H77	ENST00000379440.9	AGCAGTCATTATGGCGAACCTTGGCTGCTGGATGCTGGTTCTCTTTGTGGCCACATGGAGTGACCTGGGCCTCTGCAAGAAGCGCCCGAAGCCTGGAGGATGGAACACTGGGGGCAGCCGATACCCGGGGCAGGGCAGCCCTGGAGGCAACCGCTACCCACCTCAGGGCGGTGGTGGCTGGGGGCAGCCTCATGGTGGTGGCTGGGGGCAGCCTCATGGTGGTGGCTGGGGGCAGCCCCATGGTGGTGGCTGGGGACAGCCTCATGGTGGTGGCTGGGGTCAAGGAGGTGGCACCCACAGTCAGTGGAACAAGCCGAGTAAGCCAAAAACCAACATGAAGCACATGGCTGGTGCTGCAGCAGCTGGGGCAGTGGTGGGGGGCCTTGGCGGCTACATGCT…
P04156	PRNP	Major prion protein	Homo sapiens	G78	ENST00000379440.9	AGCAGTCATTATGGCGAACCTTGGCTGCTGGATGCTGGTTCTCTTTGTGGCCACATGGAGTGACCTGGGCCTCTGCAAGAAGCGCCCGAAGCCTGGAGGATGGAACACTGGGGGCAGCCGATACCCGGGGCAGGGCAGCCCTGGAGGCAACCGCTACCCACCTCAGGGCGGTGGTGGCTGGGGGCAGCCTCATGGTGGTGGCTGGGGGCAGCCTCATGGTGGTGGCTGGGGGCAGCCCCATGGTGGTGGCTGGGGACAGCCTCATGGTGGTGGCTGGGGTCAAGGAGGTGGCACCCACAGTCAGTGGAACAAGCCGAGTAAGCCAAAAACCAACATGAAGCACATGGCTGGTGCTGCAGCAGCTGGGGCAGTGGTGGGGGGCCTTGGCGGCTACATGCT…
P04156	PRNP	Major prion protein	Homo sapiens	G79	ENST00000379440.9	AGCAGTCATTATGGCGAACCTTGGCTGCTGGATGCTGGTTCTCTTTGTGGCCACATGGAGTGACCTGGGCCTCTGCAAGAAGCGCCCGAAGCCTGGAGGATGGAACACTGGGGGCAGCCGATACCCGGGGCAGGGCAGCCCTGGAGGCAACCGCTACCCACCTCAGGGCGGTGGTGGCTGGGGGCAGCCTCATGGTGGTGGCTGGGGGCAGCCTCATGGTGGTGGCTGGGGGCAGCCCCATGGTGGTGGCTGGGGACAGCCTCATGGTGGTGGCTGGGGTCAAGGAGGTGGCACCCACAGTCAGTGGAACAAGCCGAGTAAGCCAAAAACCAACATGAAGCACATGGCTGGTGCTGCAGCAGCTGGGGCAGTGGTGGGGGGCCTTGGCGGCTACATGCT…
P04156	PRNP	Major prion protein	Homo sapiens	H85	ENST00000379440.9	AGCAGTCATTATGGCGAACCTTGGCTGCTGGATGCTGGTTCTCTTTGTGGCCACATGGAGTGACCTGGGCCTCTGCAAGAAGCGCCCGAAGCCTGGAGGATGGAACACTGGGGGCAGCCGATACCCGGGGCAGGGCAGCCCTGGAGGCAACCGCTACCCACCTCAGGGCGGTGGTGGCTGGGGGCAGCCTCATGGTGGTGGCTGGGGGCAGCCTCATGGTGGTGGCTGGGGGCAGCCCCATGGTGGTGGCTGGGGACAGCCTCATGGTGGTGGCTGGGGTCAAGGAGGTGGCACCCACAGTCAGTGGAACAAGCCGAGTAAGCCAAAAACCAACATGAAGCACATGGCTGGTGCTGCAGCAGCTGGGGCAGTGGTGGGGGGCCTTGGCGGCTACATGCT…
P04156	PRNP	Major prion protein	Homo sapiens	G86	ENST00000379440.9	AGCAGTCATTATGGCGAACCTTGGCTGCTGGATGCTGGTTCTCTTTGTGGCCACATGGAGTGACCTGGGCCTCTGCAAGAAGCGCCCGAAGCCTGGAGGATGGAACACTGGGGGCAGCCGATACCCGGGGCAGGGCAGCCCTGGAGGCAACCGCTACCCACCTCAGGGCGGTGGTGGCTGGGGGCAGCCTCATGGTGGTGGCTGGGGGCAGCCTCATGGTGGTGGCTGGGGGCAGCCCCATGGTGGTGGCTGGGGACAGCCTCATGGTGGTGGCTGGGGTCAAGGAGGTGGCACCCACAGTCAGTGGAACAAGCCGAGTAAGCCAAAAACCAACATGAAGCACATGGCTGGTGCTGCAGCAGCTGGGGCAGTGGTGGGGGGCCTTGGCGGCTACATGCT…
P04156	PRNP	Major prion protein	Homo sapiens	G87	ENST00000379440.9	AGCAGTCATTATGGCGAACCTTGGCTGCTGGATGCTGGTTCTCTTTGTGGCCACATGGAGTGACCTGGGCCTCTGCAAGAAGCGCCCGAAGCCTGGAGGATGGAACACTGGGGGCAGCCGATACCCGGGGCAGGGCAGCCCTGGAGGCAACCGCTACCCACCTCAGGGCGGTGGTGGCTGGGGGCAGCCTCATGGTGGTGGCTGGGGGCAGCCTCATGGTGGTGGCTGGGGGCAGCCCCATGGTGGTGGCTGGGGACAGCCTCATGGTGGTGGCTGGGGTCAAGGAGGTGGCACCCACAGTCAGTGGAACAAGCCGAGTAAGCCAAAAACCAACATGAAGCACATGGCTGGTGCTGCAGCAGCTGGGGCAGTGGTGGGGGGCCTTGGCGGCTACATGCT…
O43819	SCO2	Protein SCO2 homolog, mitochondrial	Homo sapiens	C133	ENST00000395693.8	GAGCATCAGATCCATGCTGCTGCTGACTCGGAGCCCCACAGCTTGGCACAGGCTCTCTCAGCTCAAGCCTCGGGTCCTCCCTGGGACCCTGGGAGGCCAGGCCCTGCATCTGAGGTCCTGGCTTTTGTCAAGGCAGGGCCCTGCAGAGACAGGTGGGCAGGGCCAGCCCCAGGGCCCTGGGCTTCGAACCCGGCTGCTGATCACAGGCCTGTTCGGGGCTGGACTCGGTGGGGCCTGGCTGGCCCTGAGGGCTGAGAAGGAGAGGCTGCAGCAGCAAAAGCGAACAGAAGCCCTGCGCCAGGCAGCTGTGGGCCAGGGCGACTTCCACCTGCTGGATCACAGAGGCCGGGCTCGCTGCAAGGCTGACTTCCGGGGCCAGTGGGTGCTGATGTACTTTGG…
O43819	SCO2	Protein SCO2 homolog, mitochondrial	Homo sapiens	C137	ENST00000395693.8	GAGCATCAGATCCATGCTGCTGCTGACTCGGAGCCCCACAGCTTGGCACAGGCTCTCTCAGCTCAAGCCTCGGGTCCTCCCTGGGACCCTGGGAGGCCAGGCCCTGCATCTGAGGTCCTGGCTTTTGTCAAGGCAGGGCCCTGCAGAGACAGGTGGGCAGGGCCAGCCCCAGGGCCCTGGGCTTCGAACCCGGCTGCTGATCACAGGCCTGTTCGGGGCTGGACTCGGTGGGGCCTGGCTGGCCCTGAGGGCTGAGAAGGAGAGGCTGCAGCAGCAAAAGCGAACAGAAGCCCTGCGCCAGGCAGCTGTGGGCCAGGGCGACTTCCACCTGCTGGATCACAGAGGCCGGGCTCGCTGCAAGGCTGACTTCCGGGGCCAGTGGGTGCTGATGTACTTTGG…
O43819	SCO2	Protein SCO2 homolog, mitochondrial	Homo sapiens	H224	ENST00000395693.8	GAGCATCAGATCCATGCTGCTGCTGACTCGGAGCCCCACAGCTTGGCACAGGCTCTCTCAGCTCAAGCCTCGGGTCCTCCCTGGGACCCTGGGAGGCCAGGCCCTGCATCTGAGGTCCTGGCTTTTGTCAAGGCAGGGCCCTGCAGAGACAGGTGGGCAGGGCCAGCCCCAGGGCCCTGGGCTTCGAACCCGGCTGCTGATCACAGGCCTGTTCGGGGCTGGACTCGGTGGGGCCTGGCTGGCCCTGAGGGCTGAGAAGGAGAGGCTGCAGCAGCAAAAGCGAACAGAAGCCCTGCGCCAGGCAGCTGTGGGCCAGGGCGACTTCCACCTGCTGGATCACAGAGGCCGGGCTCGCTGCAAGGCTGACTTCCGGGGCCAGTGGGTGCTGATGTACTTTGG…
P09172	DBH	Dopamine beta-hydroxylase	Homo sapiens	H412	ENST00000393056.8	GCACTGCCTCCCTCCGGGATCCACATCTTCGCCTCTCAGCTCCACACACACCTGACTGGGAGAAAGGTGGTCACAGTGCTGGTCCGGGACGGCCGGGAGTGGGAGATCGTGAACCAGGACAATCACTACAGCCCTCACTTCCAG
P80511	S100A12	Protein S100-A12	Homo sapiens	H16	ENST00000368737.5	GTTAACATTAGGCTGGGAAGATGACAAAACTTGAAGAGCATCTGGAGGGAATTGTCAATATCTTCCACCAATACTCAGTTCGGAAGGGGCATTTTGACACCCTCTCTAAGGGTGAGCTGAAGCAGCTGCTTACAAAGGAGCTTGCAAACACCATCAAG
P80511	S100A12	Protein S100-A12	Homo sapiens	H86	ENST00000368737.5	AATATCAAAGATAAAGCTGTCATTGATGAAATATTCCAAGGCCTGGATGCTAATCAAGATGAACAGGTCGACTTTCAAGAATTCATATCCCTGGTAGCCATTGCGCTGAAGGCTGCCCATTACCACACCCACAAAGAGTAGGTAGCTCTCTGAAGGCTTTTTACCCAGCAATGTCCTCAATGAGGGTCTTTTCTTTCCCTCACCAAAACCCAGCCTTGCCCGTGGGGAGTAAGAGTTAATAAACACACTCACGAAAA
P80511	S100A12	Protein S100-A12	Homo sapiens	H90	ENST00000368737.5	AATATCAAAGATAAAGCTGTCATTGATGAAATATTCCAAGGCCTGGATGCTAATCAAGATGAACAGGTCGACTTTCAAGAATTCATATCCCTGGTAGCCATTGCGCTGAAGGCTGCCCATTACCACACCCACAAAGAGTAGGTAGCTCTCTGAAGGCTTTTTACCCAGCAATGTCCTCAATGAGGGTCTTTTCTTTCCCTCACCAAAACCCAGCCTTGCCCGTGGGGAGTAAGAGTTAATAAACACACTCACGAAAA
Q9BQS7	HEPH	Hephaestin	Homo sapiens	H126	ENST00000343002.7	AGTGGCTTCCAGCTTCTTAAAGTCTGACAAGAACCGGATAGGGGGAACCTACAAGAAGACCATCTATAAAGAATACAAGGATGACTCATACACAGATGAAGTGGCCCAGCCTGCCTGGTTGGGCTTCCTGGGGCCAGTGTTGCAGGCTGAAGTGGGGGATGTCATTCTTATTCACCTGAAGAATTTTGCCACTCGTCCCTATACCATCCACCCTCATGGTGTCTTCTACGAGAAGGACTCTGAAG
Q9BQS7	HEPH	Hephaestin	Homo sapiens	H1003	ENST00000343002.7	CAATCAATGGGAAACTCTATGCCAACCTTAGGGGTCTTACCATGTACCAAGGAGAACGAGTGGCCTGGTACATGCTGGCCATGGGCCAAGATGTGGATCTACACACCATCCACTTTCATGCAGAGAGCTTCCTCTATCGG
Q9BQS7	HEPH	Hephaestin	Homo sapiens	H128	ENST00000343002.7	AGTGGCTTCCAGCTTCTTAAAGTCTGACAAGAACCGGATAGGGGGAACCTACAAGAAGACCATCTATAAAGAATACAAGGATGACTCATACACAGATGAAGTGGCCCAGCCTGCCTGGTTGGGCTTCCTGGGGCCAGTGTTGCAGGCTGAAGTGGGGGATGTCATTCTTATTCACCTGAAGAATTTTGCCACTCGTCCCTATACCATCCACCCTCATGGTGTCTTCTACGAGAAGGACTCTGAAG
Q9BQS7	HEPH	Hephaestin	Homo sapiens	H186	ENST00000343002.7	GTTCCCTATACCCAGATGGCTCCTCTGGGCCACTGAAAGCTGATGACTCTGTTCCCCCGGGGGGCAGCCATATCTACAACTGGACCATTCCAGAAGGCCATGCACCCACCGATGCTGACCCAGCGTGCCTCACCTGGATCTACCATTCTCATGTAGATGCTCCACGAGACATTGCAACTGGCCTAATTGGGCCTCTCATCACCTGTAAAAGAG
Q9BQS7	HEPH	Hephaestin	Homo sapiens	H1047	ENST00000343002.7	AATGGCGAGAACTACCGGGCAGATGTGGTGGATCTGTTCCCAGGGACTTTTGAGGTTGTGGAGATGGTGGCCAGCAACCCTGGGACATGGCTGATGCACTGCCATGTGACTGACCATGTCCATGCTGGCATGGAGACCCTCTTCACTGTTTTTTCTCGAACAG
Q9BQS7	HEPH	Hephaestin	Homo sapiens	H188	ENST00000343002.7	GTTCCCTATACCCAGATGGCTCCTCTGGGCCACTGAAAGCTGATGACTCTGTTCCCCCGGGGGGCAGCCATATCTACAACTGGACCATTCCAGAAGGCCATGCACCCACCGATGCTGACCCAGCGTGCCTCACCTGGATCTACCATTCTCATGTAGATGCTCCACGAGACATTGCAACTGGCCTAATTGGGCCTCTCATCACCTGTAAAAGAG
Q9BQS7	HEPH	Hephaestin	Homo sapiens	H1005	ENST00000343002.7	CAATCAATGGGAAACTCTATGCCAACCTTAGGGGTCTTACCATGTACCAAGGAGAACGAGTGGCCTGGTACATGCTGGCCATGGGCCAAGATGTGGATCTACACACCATCCACTTTCATGCAGAGAGCTTCCTCTATCGG
Q9BQS7	HEPH	Hephaestin	Homo sapiens	H1045	ENST00000343002.7	AATGGCGAGAACTACCGGGCAGATGTGGTGGATCTGTTCCCAGGGACTTTTGAGGTTGTGGAGATGGTGGCCAGCAACCCTGGGACATGGCTGATGCACTGCCATGTGACTGACCATGTCCATGCTGGCATGGAGACCCTCTTCACTGTTTTTTCTCGAACAG
Q9BQS7	HEPH	Hephaestin	Homo sapiens	H304	ENST00000343002.7	CAATCAATGGCTTTGTTTTTGGGAATTTACCTGAGCTGAACATGTGTGCACAGAAACGTGTGGCCTGGCACTTGTTTGGCATGGGCAATGAAATTGATGTCCACACAGCATTTTTCCATGGACAGATGCTGACTACCCGTGGACACCACACTGATGTGGCTAACATCTTTCCAGCCACCTTTGTGACTGCTGAGATGGTGCCCTGGGAACCTGGTACCTGGTTAATTAGCTGCCAAGTGAACAGTCACTTTCGAG
Q9BQS7	HEPH	Hephaestin	Homo sapiens	C347	ENST00000343002.7	CAATCAATGGCTTTGTTTTTGGGAATTTACCTGAGCTGAACATGTGTGCACAGAAACGTGTGGCCTGGCACTTGTTTGGCATGGGCAATGAAATTGATGTCCACACAGCATTTTTCCATGGACAGATGCTGACTACCCGTGGACACCACACTGATGTGGCTAACATCTTTCCAGCCACCTTTGTGACTGCTGAGATGGTGCCCTGGGAACCTGGTACCTGGTTAATTAGCTGCCAAGTGAACAGTCACTTTCGAG
Q9BQS7	HEPH	Hephaestin	Homo sapiens	H352	ENST00000343002.7	CAATCAATGGCTTTGTTTTTGGGAATTTACCTGAGCTGAACATGTGTGCACAGAAACGTGTGGCCTGGCACTTGTTTGGCATGGGCAATGAAATTGATGTCCACACAGCATTTTTCCATGGACAGATGCTGACTACCCGTGGACACCACACTGATGTGGCTAACATCTTTCCAGCCACCTTTGTGACTGCTGAGATGGTGCCCTGGGAACCTGGTACCTGGTTAATTAGCTGCCAAGTGAACAGTCACTTTCGAG
Q9BQS7	HEPH	Hephaestin	Homo sapiens	H656	ENST00000343002.7	CCATTAATGGGTTTCTGTTCTCTAACCTGCCCAGGCTGGACATGTGCAAGGGTGACACAGTGGCCTGGCACCTGCTCGGCCTGGGCACAGAGACTGATGTGCATGGAGTCATGTTCCAGGGCAACACTGTGCAGCTTCAGGGCATGAGGAAGGGTGCAGCTATGCTCTTTCCTCATACCTTTGTCATGGCCATCATGCAGCCTGACAACCTTG
Q9BQS7	HEPH	Hephaestin	Homo sapiens	C699	ENST00000343002.7	GGACATTTGAGATTTATTGCCAGGCAGGCAGCCATCGAGAAGCAGGGATGAGGGCAATCTATAATGTCTCCCAGTGTCCTGGCCACCAAGCCACCCCTCGCCAACGCTACCAAGCTGCAAGAATCTACTATATCATGGCAGAAGAAGTAGAGTGGGACTATTGCCCTGACCGGAGCTGGGAACGGGAATGGCACAACCAGTCTGAGAAGGACAG
Q9BQS7	HEPH	Hephaestin	Homo sapiens	H704	ENST00000343002.7	GGACATTTGAGATTTATTGCCAGGCAGGCAGCCATCGAGAAGCAGGGATGAGGGCAATCTATAATGTCTCCCAGTGTCCTGGCCACCAAGCCACCCCTCGCCAACGCTACCAAGCTGCAAGAATCTACTATATCATGGCAGAAGAAGTAGAGTGGGACTATTGCCCTGACCGGAGCTGGGAACGGGAATGGCACAACCAGTCTGAGAAGGACAG
Q9BQS7	HEPH	Hephaestin	Homo sapiens	H1000	ENST00000343002.7	CAATCAATGGGAAACTCTATGCCAACCTTAGGGGTCTTACCATGTACCAAGGAGAACGAGTGGCCTGGTACATGCTGGCCATGGGCCAAGATGTGGATCTACACACCATCCACTTTCATGCAGAGAGCTTCCTCTATCGG
Q9BQS7	HEPH	Hephaestin	Homo sapiens	C1046	ENST00000343002.7	AATGGCGAGAACTACCGGGCAGATGTGGTGGATCTGTTCCCAGGGACTTTTGAGGTTGTGGAGATGGTGGCCAGCAACCCTGGGACATGGCTGATGCACTGCCATGTGACTGACCATGTCCATGCTGGCATGGAGACCCTCTTCACTGTTTTTTCTCGAACAG
Q9BQS7	HEPH	Hephaestin	Homo sapiens	H1051	ENST00000343002.7	AATGGCGAGAACTACCGGGCAGATGTGGTGGATCTGTTCCCAGGGACTTTTGAGGTTGTGGAGATGGTGGCCAGCAACCCTGGGACATGGCTGATGCACTGCCATGTGACTGACCATGTCCATGCTGGCATGGAGACCCTCTTCACTGTTTTTTCTCGAACAG
Q9BQS7	HEPH	Hephaestin	Homo sapiens	H621	ENST00000343002.7	AAAGGGGTGGATAAAGAATTCTTTCTTCTCTTCACTGTGTTGGATGAGAACAAGAGCTGGTACAGCAATGCCAATCAAGCAGCTGCTATGTTGGATTTCCGACTGCTTTCAGAGGATATTGAGGGCTTCCAAGACTCCAATCGGATGCATG
Q9BQS7	HEPH	Hephaestin	Homo sapiens	H965	ENST00000343002.7	GACATGTATAGTGGCCTGGTGGGGCCCTTGGCTATCTGCCAAAAGGGCATCCTGGAGCCCCATGGAGGACGGAGTGACATGGATCGGGAATTTGCATTGTTGTTCTTGATTTTTGATGAAAATAAGTCTTGGTATTTGGAGGAAAATGTGGCAACCCATGGGTCCCAGGATCCAGGCAGTATTAACCTACAGGATGAAACTTTCTTGGAGAGCAATAAAATGCATG
Q9BQS7	HEPH	Hephaestin	Homo sapiens	Y698	ENST00000343002.7	GGACATTTGAGATTTATTGCCAGGCAGGCAGCCATCGAGAAGCAGGGATGAGGGCAATCTATAATGTCTCCCAGTGTCCTGGCCACCAAGCCACCCCTCGCCAACGCTACCAAGCTGCAAGAATCTACTATATCATGGCAGAAGAAGTAGAGTGGGACTATTGCCCTGACCGGAGCTGGGAACGGGAATGGCACAACCAGTCTGAGAAGGACAG
Q6MZM0	HEPHL1	Ferroxidase HEPHL1	Homo sapiens	H968	ENST00000315765.10	GATACGTATAGTGGTTTGATGGGTCCTCTGATTACATGCCGAAAAGGAGTCTTGAATGAAAAGGGAAGAAGAAGTGACGTTGATTATGAATTTGCTCTCTTGTTTTTGGTATTTAATGAGAATGAATCCTGGTATCTGGATGACAATATTAAGAAGTATCTCAACAAAGATCCACGAGATTTTAAGCGCACTGATGATTTTGAGGAAAGCAACAGAATGCATG
Q6MZM0	HEPHL1	Ferroxidase HEPHL1	Homo sapiens	H622	ENST00000315765.10	AAAGGAATAGACAAGGAGTTTTACCTACTGTTCACAGTCTTTGATGAGAATCTGAGCAGATATTTTGATGAAAACATTCAGAAGTTTATCTGGCATCCCTTCAGCATTGACAAAGAAGATAAAGAGTTTGTGAAATCCAACCGAATGCATG
Q6MZM0	HEPHL1	Ferroxidase HEPHL1	Homo sapiens	H127	ENST00000315765.10	ACTTGCAACCTTATTTCTCGAAAGAGGGCCCAACAGGATAGGCAGTATTTACAAAAAGGCTGTTTACAGACGCTTCACGGATGGAACCTACTCCATAGAGATCCCCAAACCTCCCTGGCTTGGATTCCTGGGCCCCATCTTGAGGGCCGAAGTGGGTGATGTGATTGTCATTCATTTAAAGAACTTTGCTTCTCGACCTTACTCTCTGCATCCACATGGCGTTTTCTACAACAAAGATTCAGAAG
Q6MZM0	HEPHL1	Ferroxidase HEPHL1	Homo sapiens	H1006	ENST00000315765.10	CCATTAATGGAAAGATTTTTGGGAATCTCCATGGCCTCATAATGAACGAAGATACAATGACAAACTGGTATTTGTTAGGGATAGGAAGTGAAGTGGACATACATACCATCCATTATCATGCTGAGAGCTTTCTTTTCAAA
Q6MZM0	HEPHL1	Ferroxidase HEPHL1	Homo sapiens	H129	ENST00000315765.10	ACTTGCAACCTTATTTCTCGAAAGAGGGCCCAACAGGATAGGCAGTATTTACAAAAAGGCTGTTTACAGACGCTTCACGGATGGAACCTACTCCATAGAGATCCCCAAACCTCCCTGGCTTGGATTCCTGGGCCCCATCTTGAGGGCCGAAGTGGGTGATGTGATTGTCATTCATTTAAAGAACTTTGCTTCTCGACCTTACTCTCTGCATCCACATGGCGTTTTCTACAACAAAGATTCAGAAG
Q6MZM0	HEPHL1	Ferroxidase HEPHL1	Homo sapiens	H187	ENST00000315765.10	GAGCCCTATACCCAGATGGAACATCTGGAAGGAACAAAAATGATGACATGGTTCCTCCTGGGAAAAACTACACCTACGTCTGGCCGGTGAGAGAAGAATATGCACCTACTCCAGCCGATGCCAACTGCCTGACCTGGGTGTACCATTCGCACATCGACGCCCCAAAGGACATCTGCTCTGGGCTAATTGGGCCCCTGCTGGTCTGCAAGGAAG
Q6MZM0	HEPHL1	Ferroxidase HEPHL1	Homo sapiens	H1050	ENST00000315765.10	ATAGATAAATCTTACCGAGAAGATGTGTATGATCTCTTTCCTGGGACATTCCAAACCATTGAACTGTTTGCAGATCACCCAGGGACATGGCTGCTACACTGTCATGTGTCTGACCACATCCATGCTGGCATGGAGACAACCTACACGGTCCTTCGTAACATAG
Q6MZM0	HEPHL1	Ferroxidase HEPHL1	Homo sapiens	H189	ENST00000315765.10	GAGCCCTATACCCAGATGGAACATCTGGAAGGAACAAAAATGATGACATGGTTCCTCCTGGGAAAAACTACACCTACGTCTGGCCGGTGAGAGAAGAATATGCACCTACTCCAGCCGATGCCAACTGCCTGACCTGGGTGTACCATTCGCACATCGACGCCCCAAAGGACATCTGCTCTGGGCTAATTGGGCCCCTGCTGGTCTGCAAGGAAG
Q6MZM0	HEPHL1	Ferroxidase HEPHL1	Homo sapiens	H1008	ENST00000315765.10	CCATTAATGGAAAGATTTTTGGGAATCTCCATGGCCTCATAATGAACGAAGATACAATGACAAACTGGTATTTGTTAGGGATAGGAAGTGAAGTGGACATACATACCATCCATTATCATGCTGAGAGCTTTCTTTTCAAA
Q6MZM0	HEPHL1	Ferroxidase HEPHL1	Homo sapiens	H1048	ENST00000315765.10	ATAGATAAATCTTACCGAGAAGATGTGTATGATCTCTTTCCTGGGACATTCCAAACCATTGAACTGTTTGCAGATCACCCAGGGACATGGCTGCTACACTGTCATGTGTCTGACCACATCCATGCTGGCATGGAGACAACCTACACGGTCCTTCGTAACATAG
Q6MZM0	HEPHL1	Ferroxidase HEPHL1	Homo sapiens	H304	ENST00000315765.10	CCCTCAATGGATACCTCTTCGGAAACTTCCCGGAGCCTGATATGTGTGTTGGAGAATCTGTGTCCTGGCACCTATTTGGAATGGGGAATGAAATAGACATCCATTCTATCTATTTCTATGGTAACACCTTCATCAGCAGAGGGCATCGGACTGATGTCGTCAACCTGTTCCCAGCCACCTTCCTTACAACAGAAATGATAGCCGAGAATCCTGGGAAGTGGATGATAACCTGCCAGGTCAGCGACCACCTACAAG
Q6MZM0	HEPHL1	Ferroxidase HEPHL1	Homo sapiens	C347	ENST00000315765.10	CCCTCAATGGATACCTCTTCGGAAACTTCCCGGAGCCTGATATGTGTGTTGGAGAATCTGTGTCCTGGCACCTATTTGGAATGGGGAATGAAATAGACATCCATTCTATCTATTTCTATGGTAACACCTTCATCAGCAGAGGGCATCGGACTGATGTCGTCAACCTGTTCCCAGCCACCTTCCTTACAACAGAAATGATAGCCGAGAATCCTGGGAAGTGGATGATAACCTGCCAGGTCAGCGACCACCTACAAG
Q6MZM0	HEPHL1	Ferroxidase HEPHL1	Homo sapiens	H352	ENST00000315765.10	CCCTCAATGGATACCTCTTCGGAAACTTCCCGGAGCCTGATATGTGTGTTGGAGAATCTGTGTCCTGGCACCTATTTGGAATGGGGAATGAAATAGACATCCATTCTATCTATTTCTATGGTAACACCTTCATCAGCAGAGGGCATCGGACTGATGTCGTCAACCTGTTCCCAGCCACCTTCCTTACAACAGAAATGATAGCCGAGAATCCTGGGAAGTGGATGATAACCTGCCAGGTCAGCGACCACCTACAAG
Q6MZM0	HEPHL1	Ferroxidase HEPHL1	Homo sapiens	H657	ENST00000315765.10	CTGTTAACGGCTACATGTATGGCAACCAGCCAGGCTTAAACATGTGTAAAAGGGATAGAGTTTCCTGGCATCTGATTGGATTGGGCACTGACACTGACATGCATGGAATTGTTTTTCAAGGGAACACCATCCACCTACGAGGGACTCACCGAGACTCCCTGGCCCTGTTTCCCCACATGGCCACAACAGCATTCATGCAGCCAGACCATGCAG
Q6MZM0	HEPHL1	Ferroxidase HEPHL1	Homo sapiens	C700	ENST00000315765.10	GTATTTTTAGGGTGTTTTGTGCCACCATGCCCCACCTCTCGAGAGGCATGGGTCAGATCTATGAGGTCAGCAGCTGTGACAACAGGGACCCTTCTGAGCAGCGGTACGGGATGATAAGAACTTTTTACATCGCCGCTGAAGAAGTAGAATGGGATTATGCCCCTAACAAAAACTGGGAGTTCGAAAAGCAGCACGTGGACGCAAGAGGGGAAAG
Q6MZM0	HEPHL1	Ferroxidase HEPHL1	Homo sapiens	H705	ENST00000315765.10	GTATTTTTAGGGTGTTTTGTGCCACCATGCCCCACCTCTCGAGAGGCATGGGTCAGATCTATGAGGTCAGCAGCTGTGACAACAGGGACCCTTCTGAGCAGCGGTACGGGATGATAAGAACTTTTTACATCGCCGCTGAAGAAGTAGAATGGGATTATGCCCCTAACAAAAACTGGGAGTTCGAAAAGCAGCACGTGGACGCAAGAGGGGAAAG
Q6MZM0	HEPHL1	Ferroxidase HEPHL1	Homo sapiens	H1003	ENST00000315765.10	CCATTAATGGAAAGATTTTTGGGAATCTCCATGGCCTCATAATGAACGAAGATACAATGACAAACTGGTATTTGTTAGGGATAGGAAGTGAAGTGGACATACATACCATCCATTATCATGCTGAGAGCTTTCTTTTCAAA
Q6MZM0	HEPHL1	Ferroxidase HEPHL1	Homo sapiens	C1049	ENST00000315765.10	ATAGATAAATCTTACCGAGAAGATGTGTATGATCTCTTTCCTGGGACATTCCAAACCATTGAACTGTTTGCAGATCACCCAGGGACATGGCTGCTACACTGTCATGTGTCTGACCACATCCATGCTGGCATGGAGACAACCTACACGGTCCTTCGTAACATAG
Q6MZM0	HEPHL1	Ferroxidase HEPHL1	Homo sapiens	H1054	ENST00000315765.10	ATAGATAAATCTTACCGAGAAGATGTGTATGATCTCTTTCCTGGGACATTCCAAACCATTGAACTGTTTGCAGATCACCCAGGGACATGGCTGCTACACTGTCATGTGTCTGACCACATCCATGCTGGCATGGAGACAACCTACACGGTCCTTCGTAACATAG
P00450	CP	Ceruloplasmin,	Homo sapiens	H120	ENST00000264613.11	GGAACATTCCAATATCTATCTTCAAAATGGCCCAGATAGAATTGGGAGACTATATAAGAAGGCCCTTTATCTTCAGTACACAGATGAAACCTTTAGGACAACTATAGAAAAACCGGTCTGGCTTGGGTTTTTAGGCCCTATTATCAAAGCTGAAACTGGAGATAAAGTTTATGTACACTTAAAAAACCTTGCCTCTAGGCCCTACACCTTTCATTCACATGGAATAACTTACTATAAGGAACATGAGG
P00450	CP	Ceruloplasmin,	Homo sapiens	H122	ENST00000264613.11	GGAACATTCCAATATCTATCTTCAAAATGGCCCAGATAGAATTGGGAGACTATATAAGAAGGCCCTTTATCTTCAGTACACAGATGAAACCTTTAGGACAACTATAGAAAAACCGGTCTGGCTTGGGTTTTTAGGCCCTATTATCAAAGCTGAAACTGGAGATAAAGTTTATGTACACTTAAAAAACCTTGCCTCTAGGCCCTACACCTTTCATTCACATGGAATAACTTACTATAAGGAACATGAGG
P00450	CP	Ceruloplasmin,	Homo sapiens	H180	ENST00000264613.11	GGGCCATCTACCCTGATAACACCACAGATTTTCAAAGAGCAGATGACAAAGTATATCCAGGAGAGCAGTATACATACATGTTGCTTGCCACTGAAGAACAAAGTCCTGGGGAAGGAGATGGCAATTGTGTGACTAGGATTTACCATTCCCACATTGATGCTCCAAAAGATATTGCCTCAGGACTCATCGGACCTTTAATAATCTGTAAAAAAG
P00450	CP	Ceruloplasmin,	Homo sapiens	H182	ENST00000264613.11	GGGCCATCTACCCTGATAACACCACAGATTTTCAAAGAGCAGATGACAAAGTATATCCAGGAGAGCAGTATACATACATGTTGCTTGCCACTGAAGAACAAAGTCCTGGGGAAGGAGATGGCAATTGTGTGACTAGGATTTACCATTCCCACATTGATGCTCCAAAAGATATTGCCTCAGGACTCATCGGACCTTTAATAATCTGTAAAAAAG
P00450	CP	Ceruloplasmin,	Homo sapiens	H997	ENST00000264613.11	CTATTAATGGAAGAATGTTTGGAAACCTACAAGGCCTCACAATGCACGTGGGAGATGAAGTCAACTGGTATCTGATGGGAATGGGCAATGAAATAGACTTACACACTGTACATTTTCACGGCCATAGCTTCCAATACAAG
P00450	CP	Ceruloplasmin,	Homo sapiens	H999	ENST00000264613.11	CTATTAATGGAAGAATGTTTGGAAACCTACAAGGCCTCACAATGCACGTGGGAGATGAAGTCAACTGGTATCTGATGGGAATGGGCAATGAAATAGACTTACACACTGTACATTTTCACGGCCATAGCTTCCAATACAAG
P00450	CP	Ceruloplasmin,	Homo sapiens	H1039	ENST00000264613.11	CACAGGGGAGTTTATAGTTCTGATGTCTTTGACATTTTCCCTGGAACATACCAAACCCTAGAAATGTTTCCAAGAACACCTGGAATTTGGTTACTCCACTGCCATGTGACCGACCACATTCATGCTGGAATGGAAACCACTTACACCGTTCTACAAAATGAAG
P00450	CP	Ceruloplasmin,	Homo sapiens	H1041	ENST00000264613.11	CACAGGGGAGTTTATAGTTCTGATGTCTTTGACATTTTCCCTGGAACATACCAAACCCTAGAAATGTTTCCAAGAACACCTGGAATTTGGTTACTCCACTGCCATGTGACCGACCACATTCATGCTGGAATGGAAACCACTTACACCGTTCTACAAAATGAAG
P00450	CP	Ceruloplasmin,	Homo sapiens	H959	ENST00000264613.11	GACCTCTACAGTGGATTAATTGGCCCCCTGATTGTTTGTCGAAGACCTTACTTGAAAGTATTCAATCCCAGAAGGAAACTGGAATTTGCCCTTCTGTTTCTAGTTTTTGATGAGAATGAATCTTGGTACTTAGATGACAACATCAAAACATACTCTGATCACCCCGAGAAAGTAAACAAAGATGATGAGGAATTCATAGAAAGCAATAAAATGCATG
P00450	CP	Ceruloplasmin,	Homo sapiens	D1044	ENST00000264613.11	CACAGGGGAGTTTATAGTTCTGATGTCTTTGACATTTTCCCTGGAACATACCAAACCCTAGAAATGTTTCCAAGAACACCTGGAATTTGGTTACTCCACTGCCATGTGACCGACCACATTCATGCTGGAATGGAAACCACTTACACCGTTCTACAAAATGAAG
P00450	CP	Ceruloplasmin,	Homo sapiens	H994	ENST00000264613.11	CTATTAATGGAAGAATGTTTGGAAACCTACAAGGCCTCACAATGCACGTGGGAGATGAAGTCAACTGGTATCTGATGGGAATGGGCAATGAAATAGACTTACACACTGTACATTTTCACGGCCATAGCTTCCAATACAAG
P00450	CP	Ceruloplasmin,	Homo sapiens	C1040	ENST00000264613.11	CACAGGGGAGTTTATAGTTCTGATGTCTTTGACATTTTCCCTGGAACATACCAAACCCTAGAAATGTTTCCAAGAACACCTGGAATTTGGTTACTCCACTGCCATGTGACCGACCACATTCATGCTGGAATGGAAACCACTTACACCGTTCTACAAAATGAAG
P00450	CP	Ceruloplasmin,	Homo sapiens	H1045	ENST00000264613.11	CACAGGGGAGTTTATAGTTCTGATGTCTTTGACATTTTCCCTGGAACATACCAAACCCTAGAAATGTTTCCAAGAACACCTGGAATTTGGTTACTCCACTGCCATGTGACCGACCACATTCATGCTGGAATGGAAACCACTTACACCGTTCTACAAAATGAAG
P00450	CP	Ceruloplasmin,	Homo sapiens	H621	ENST00000264613.11	AAAGATGTAGACAAGGAATTCTATTTGTTTCCTACAGTATTTGATGAGAATGAGAGTTTACTCCTGGAAGATAATATTAGAATGTTTACAACTGCACCTGATCAGGTGGATAAGGAAGATGAAGACTTTCAGGAATCTAATAAAATGCACT
P00450	CP	Ceruloplasmin,	Homo sapiens	D703	ENST00000264613.11	GGACTTTTAATGTTGAATGCCTTACAACTGATCATTACACAGGCGGCATGAAGCAAAAATATACTGTGAACCAATGCAGGCGGCAGTCTGAGGATTCCACCTTCTACCTGGGAGAGAGGACATACTATATCGCAGCAGTGGAGGTGGAATGGGATTATTCCCCACAAAGGGAGTGGGAAAAGGAGCTGCATCATTTACAAGAGCAGAA
P00450	CP	Ceruloplasmin,	Homo sapiens	H656	ENST00000264613.11	CCATGAATGGATTCATGTATGGGAATCAGCCGGGTCTCACTATGTGCAAAGGAGATTCGGTCGTGTGGTACTTATTCAGCGCCGGAAATGAGGCCGATGTACATGGAATATACTTTTCAGGAAACACATATCTGTGGAGAGGAGAACGGAGAGACACAGCAAACCTCTTCCCTCAAACAAGTCTTACGCTCCACATGTGGCCTGACACAGAGG
P00450	CP	Ceruloplasmin,	Homo sapiens	C699	ENST00000264613.11	GGACTTTTAATGTTGAATGCCTTACAACTGATCATTACACAGGCGGCATGAAGCAAAAATATACTGTGAACCAATGCAGGCGGCAGTCTGAGGATTCCACCTTCTACCTGGGAGAGAGGACATACTATATCGCAGCAGTGGAGGTGGAATGGGATTATTCCCCACAAAGGGAGTGGGAAAAGGAGCTGCATCATTTACAAGAGCAGAA
P00450	CP	Ceruloplasmin,	Homo sapiens	H704	ENST00000264613.11	GGACTTTTAATGTTGAATGCCTTACAACTGATCATTACACAGGCGGCATGAAGCAAAAATATACTGTGAACCAATGCAGGCGGCAGTCTGAGGATTCCACCTTCTACCTGGGAGAGAGGACATACTATATCGCAGCAGTGGAGGTGGAATGGGATTATTCCCCACAAAGGGAGTGGGAAAAGGAGCTGCATCATTTACAAGAGCAGAA
P00450	CP	Ceruloplasmin,	Homo sapiens	H295	ENST00000264613.11	CTGTGAATGGATACACTTTTGGAAGTCTCCCAGGACTCTCCATGTGTGCTGAAGACAGAGTAAAATGGTACCTTTTTGGTATGGGTAATGAAGTTGATGTGCACGCAGCTTTCTTTCACGGGCAAGCACTGACTAACAAGAACTACCGTATTGACACAATCAACCTCTTTCCTGCTACCCTGTTTGATGCTTATATGGTGGCCCAGAACCCTGGAGAATGGATGCTCAGCTGTCAGAATCTAAACCATCTGAAAG
P00450	CP	Ceruloplasmin,	Homo sapiens	C338	ENST00000264613.11	CTGTGAATGGATACACTTTTGGAAGTCTCCCAGGACTCTCCATGTGTGCTGAAGACAGAGTAAAATGGTACCTTTTTGGTATGGGTAATGAAGTTGATGTGCACGCAGCTTTCTTTCACGGGCAAGCACTGACTAACAAGAACTACCGTATTGACACAATCAACCTCTTTCCTGCTACCCTGTTTGATGCTTATATGGTGGCCCAGAACCCTGGAGAATGGATGCTCAGCTGTCAGAATCTAAACCATCTGAAAG
P00450	CP	Ceruloplasmin,	Homo sapiens	H343	ENST00000264613.11	CTGTGAATGGATACACTTTTGGAAGTCTCCCAGGACTCTCCATGTGTGCTGAAGACAGAGTAAAATGGTACCTTTTTGGTATGGGTAATGAAGTTGATGTGCACGCAGCTTTCTTTCACGGGCAAGCACTGACTAACAAGAACTACCGTATTGACACAATCAACCTCTTTCCTGCTACCCTGTTTGATGCTTATATGGTGGCCCAGAACCCTGGAGAATGGATGCTCAGCTGTCAGAATCTAAACCATCTGAAAG
P02771	AFP	Alpha-fetoprotein	Homo sapiens	H22	ENST00000395792.7	ATTGTGCTTCCACCACTGCCAATAACAAAATAACTAGCAACCATGAAGTGGGTGGAATCAATTTTTTTAATTTTCCTACTAAATTTTACTGAATCCAGAACACTGCATAGAAATGAATATGGAATAG
P04731	MT1A	Metallothionein-1A	Homo sapiens	C5	ENST00000290705.12	ACCAAGCCTTCCACGTGCGCCTTATAGCCTCTCAACTTCTTGCTTGGGATCTCCAACCTCACCGCGGCTCGAAATGGACCCCAACTGCTCCTGCGCCACTG
P04731	MT1A	Metallothionein-1A	Homo sapiens	C7	ENST00000290705.12	ACCAAGCCTTCCACGTGCGCCTTATAGCCTCTCAACTTCTTGCTTGGGATCTCCAACCTCACCGCGGCTCGAAATGGACCCCAACTGCTCCTGCGCCACTG
P04731	MT1A	Metallothionein-1A	Homo sapiens	C21	ENST00000290705.12	GTGGCTCCTGCACCTGCACTGGCTCCTGCAAATGCAAAGAGTGCAAATGCACCTCCTGCAAGAAGA
P04731	MT1A	Metallothionein-1A	Homo sapiens	C24	ENST00000290705.12	GTGGCTCCTGCACCTGCACTGGCTCCTGCAAATGCAAAGAGTGCAAATGCACCTCCTGCAAGAAGA
P04731	MT1A	Metallothionein-1A	Homo sapiens	C13	ENST00000290705.12	GTGGCTCCTGCACCTGCACTGGCTCCTGCAAATGCAAAGAGTGCAAATGCACCTCCTGCAAGAAGA
P04731	MT1A	Metallothionein-1A	Homo sapiens	C15	ENST00000290705.12	GTGGCTCCTGCACCTGCACTGGCTCCTGCAAATGCAAAGAGTGCAAATGCACCTCCTGCAAGAAGA
P04731	MT1A	Metallothionein-1A	Homo sapiens	C26	ENST00000290705.12	GTGGCTCCTGCACCTGCACTGGCTCCTGCAAATGCAAAGAGTGCAAATGCACCTCCTGCAAGAAGA
P04731	MT1A	Metallothionein-1A	Homo sapiens	C19	ENST00000290705.12	GTGGCTCCTGCACCTGCACTGGCTCCTGCAAATGCAAAGAGTGCAAATGCACCTCCTGCAAGAAGA
P04731	MT1A	Metallothionein-1A	Homo sapiens	C29	ENST00000290705.12	GTGGCTCCTGCACCTGCACTGGCTCCTGCAAATGCAAAGAGTGCAAATGCACCTCCTGCAAGAAGA
P04731	MT1A	Metallothionein-1A	Homo sapiens	C33	ENST00000290705.12	GCTGCTGCTCCTGCTGCCCCATGAGCTGTGCCAAGTGTGCCCAGGGCTGCATCTGCAAAGGGGCATCAGAGAAGTGCAGCTGCTGTGCCTGATGTCCGGACAGCCCTGCTCGAAGATATAGAAAGAGTGACCTGCACAAACTTGGAATTTTTTTTCCATACAACCCTGACCCATTTACTGTATTTTTTTTAATGAAATATGTGAATGATAATAAAAGTTGCTGACTTAA
P04731	MT1A	Metallothionein-1A	Homo sapiens	C34	ENST00000290705.12	GCTGCTGCTCCTGCTGCCCCATGAGCTGTGCCAAGTGTGCCCAGGGCTGCATCTGCAAAGGGGCATCAGAGAAGTGCAGCTGCTGTGCCTGATGTCCGGACAGCCCTGCTCGAAGATATAGAAAGAGTGACCTGCACAAACTTGGAATTTTTTTTCCATACAACCCTGACCCATTTACTGTATTTTTTTTAATGAAATATGTGAATGATAATAAAAGTTGCTGACTTAA
P04731	MT1A	Metallothionein-1A	Homo sapiens	C44	ENST00000290705.12	GCTGCTGCTCCTGCTGCCCCATGAGCTGTGCCAAGTGTGCCCAGGGCTGCATCTGCAAAGGGGCATCAGAGAAGTGCAGCTGCTGTGCCTGATGTCCGGACAGCCCTGCTCGAAGATATAGAAAGAGTGACCTGCACAAACTTGGAATTTTTTTTCCATACAACCCTGACCCATTTACTGTATTTTTTTTAATGAAATATGTGAATGATAATAAAAGTTGCTGACTTAA
P04731	MT1A	Metallothionein-1A	Homo sapiens	C48	ENST00000290705.12	GCTGCTGCTCCTGCTGCCCCATGAGCTGTGCCAAGTGTGCCCAGGGCTGCATCTGCAAAGGGGCATCAGAGAAGTGCAGCTGCTGTGCCTGATGTCCGGACAGCCCTGCTCGAAGATATAGAAAGAGTGACCTGCACAAACTTGGAATTTTTTTTCCATACAACCCTGACCCATTTACTGTATTTTTTTTAATGAAATATGTGAATGATAATAAAAGTTGCTGACTTAA
P04731	MT1A	Metallothionein-1A	Homo sapiens	C36	ENST00000290705.12	GCTGCTGCTCCTGCTGCCCCATGAGCTGTGCCAAGTGTGCCCAGGGCTGCATCTGCAAAGGGGCATCAGAGAAGTGCAGCTGCTGTGCCTGATGTCCGGACAGCCCTGCTCGAAGATATAGAAAGAGTGACCTGCACAAACTTGGAATTTTTTTTCCATACAACCCTGACCCATTTACTGTATTTTTTTTAATGAAATATGTGAATGATAATAAAAGTTGCTGACTTAA
P04731	MT1A	Metallothionein-1A	Homo sapiens	C37	ENST00000290705.12	GCTGCTGCTCCTGCTGCCCCATGAGCTGTGCCAAGTGTGCCCAGGGCTGCATCTGCAAAGGGGCATCAGAGAAGTGCAGCTGCTGTGCCTGATGTCCGGACAGCCCTGCTCGAAGATATAGAAAGAGTGACCTGCACAAACTTGGAATTTTTTTTCCATACAACCCTGACCCATTTACTGTATTTTTTTTAATGAAATATGTGAATGATAATAAAAGTTGCTGACTTAA
P04731	MT1A	Metallothionein-1A	Homo sapiens	C50	ENST00000290705.12	GCTGCTGCTCCTGCTGCCCCATGAGCTGTGCCAAGTGTGCCCAGGGCTGCATCTGCAAAGGGGCATCAGAGAAGTGCAGCTGCTGTGCCTGATGTCCGGACAGCCCTGCTCGAAGATATAGAAAGAGTGACCTGCACAAACTTGGAATTTTTTTTCCATACAACCCTGACCCATTTACTGTATTTTTTTTAATGAAATATGTGAATGATAATAAAAGTTGCTGACTTAA
P04731	MT1A	Metallothionein-1A	Homo sapiens	C41	ENST00000290705.12	GCTGCTGCTCCTGCTGCCCCATGAGCTGTGCCAAGTGTGCCCAGGGCTGCATCTGCAAAGGGGCATCAGAGAAGTGCAGCTGCTGTGCCTGATGTCCGGACAGCCCTGCTCGAAGATATAGAAAGAGTGACCTGCACAAACTTGGAATTTTTTTTCCATACAACCCTGACCCATTTACTGTATTTTTTTTAATGAAATATGTGAATGATAATAAAAGTTGCTGACTTAA
P04731	MT1A	Metallothionein-1A	Homo sapiens	C60	ENST00000290705.12	GCTGCTGCTCCTGCTGCCCCATGAGCTGTGCCAAGTGTGCCCAGGGCTGCATCTGCAAAGGGGCATCAGAGAAGTGCAGCTGCTGTGCCTGATGTCCGGACAGCCCTGCTCGAAGATATAGAAAGAGTGACCTGCACAAACTTGGAATTTTTTTTCCATACAACCCTGACCCATTTACTGTATTTTTTTTAATGAAATATGTGAATGATAATAAAAGTTGCTGACTTAA
P04731	MT1A	Metallothionein-1A	Homo sapiens	C57	ENST00000290705.12	GCTGCTGCTCCTGCTGCCCCATGAGCTGTGCCAAGTGTGCCCAGGGCTGCATCTGCAAAGGGGCATCAGAGAAGTGCAGCTGCTGTGCCTGATGTCCGGACAGCCCTGCTCGAAGATATAGAAAGAGTGACCTGCACAAACTTGGAATTTTTTTTCCATACAACCCTGACCCATTTACTGTATTTTTTTTAATGAAATATGTGAATGATAATAAAAGTTGCTGACTTAA
P04731	MT1A	Metallothionein-1A	Homo sapiens	C59	ENST00000290705.12	GCTGCTGCTCCTGCTGCCCCATGAGCTGTGCCAAGTGTGCCCAGGGCTGCATCTGCAAAGGGGCATCAGAGAAGTGCAGCTGCTGTGCCTGATGTCCGGACAGCCCTGCTCGAAGATATAGAAAGAGTGACCTGCACAAACTTGGAATTTTTTTTCCATACAACCCTGACCCATTTACTGTATTTTTTTTAATGAAATATGTGAATGATAATAAAAGTTGCTGACTTAA
P19021	PAM	Peptidyl-glycine alpha-amidating monooxygenase	Rattus norvegicus	H102	ENST00000438793.8	TTGACTTCAAGCCTCGAGCCAGCATGGATACTGTCCATCACATGTTACTTTTTGGATGCAATATGCCTTCATCCACTGGAAGTTACTG
P19021	PAM	Peptidyl-glycine alpha-amidating monooxygenase	Rattus norvegicus	H103	ENST00000438793.8	TTGACTTCAAGCCTCGAGCCAGCATGGATACTGTCCATCACATGTTACTTTTTGGATGCAATATGCCTTCATCCACTGGAAGTTACTG
P19021	PAM	Peptidyl-glycine alpha-amidating monooxygenase	Rattus norvegicus	H167	ENST00000438793.8	GTGTTGGATTCAGAGTTGGAGGAGAGACTGGAAGTAAATACTTTGTACTACAGGTACACTATGGGGATATTAGTGCTTTTAGAG
P19021	PAM	Peptidyl-glycine alpha-amidating monooxygenase	Rattus norvegicus	H237	ENST00000438793.8	TGGTGAATTCTGACATTTCATGCCATTATAAAAATTATCCAATGCATGTCTTTGCCTATAGAGTTCACACTCACCATTTAG
P19021	PAM	Peptidyl-glycine alpha-amidating monooxygenase	Rattus norvegicus	H239	ENST00000438793.8	TGGTGAATTCTGACATTTCATGCCATTATAAAAATTATCCAATGCATGTCTTTGCCTATAGAGTTCACACTCACCATTTAG
P19021	PAM	Peptidyl-glycine alpha-amidating monooxygenase	Rattus norvegicus	M309	ENST00000438793.8	TGGCACGTCTAGTGATGAAATGTGCAACTTATACATTATGTATTACATGGAAGCCAAGCATGCAGTTTCTTTCATGACCTGTACCCAGAATGTAGCTCCAGATATGTTCAGAACCATACCACCAGAGGCCAACATTCCAATTCCCGTGAAGTCTGATATGGTTATGATGCATGAACATCATAAAG
Q8N668	COMMD1	COMM domain-containing protein 1	Homo sapiens	H101	ENST00000311832.6	TCTATTGCGTCTGCAGACATGGATTTCAACCAGCTGGAGGCATTCTTGACTGCTCAAACCAAAAAGCAAGGTGGGATCACATCTGACCAAGCTGCTGTCATTTCCAAATTCTGGAAGAGCCACAAGACAAAAATCCGTGAGAGCCTCATGAACCAGAGCCGCTGGAATAGCGGGCTTCGGGGCCTGAGCTGGAGAGTTGATGGCAAGTCTCAGTCAAGGCACTCAGCTCAAATACACACACCTGTTGCCATTATAGAGCTGGAATTAGGCAAATATGGACAG
Q8N668	COMMD1	COMM domain-containing protein 1	Homo sapiens	M110	ENST00000311832.6	TCTATTGCGTCTGCAGACATGGATTTCAACCAGCTGGAGGCATTCTTGACTGCTCAAACCAAAAAGCAAGGTGGGATCACATCTGACCAAGCTGCTGTCATTTCCAAATTCTGGAAGAGCCACAAGACAAAAATCCGTGAGAGCCTCATGAACCAGAGCCGCTGGAATAGCGGGCTTCGGGGCCTGAGCTGGAGAGTTGATGGCAAGTCTCAGTCAAGGCACTCAGCTCAAATACACACACCTGTTGCCATTATAGAGCTGGAATTAGGCAAATATGGACAG
Q8N668	COMMD1	COMM domain-containing protein 1	Homo sapiens	H134	ENST00000311832.6	TCTATTGCGTCTGCAGACATGGATTTCAACCAGCTGGAGGCATTCTTGACTGCTCAAACCAAAAAGCAAGGTGGGATCACATCTGACCAAGCTGCTGTCATTTCCAAATTCTGGAAGAGCCACAAGACAAAAATCCGTGAGAGCCTCATGAACCAGAGCCGCTGGAATAGCGGGCTTCGGGGCCTGAGCTGGAGAGTTGATGGCAAGTCTCAGTCAAGGCACTCAGCTCAAATACACACACCTGTTGCCATTATAGAGCTGGAATTAGGCAAATATGGACAG
P02768	ALB	Albumin	Rattus norvegicus	H27	ENST00000295897.9	ACAAGAGTGAGGTTGCTCATCGGTTTAAAGATTTGGGAGAAGAAAATTTCAAAGCCTT
O75880	SCO1	Protein SCO1 homolog, mitochondrial	Homo sapiens	C169	ENST00000255390.10	AGTTAGAGAAGGAACGGCAGCGACACATCGGCAAGCCTTTACTTGGGGGACCGTTTTCCCTCACAACTCATACTGGGGAGCGTAAAACTGACAAGGACTACTTGGGTCAGTGGTTATTGATTTATTTTGGCTTCACTCATTGCCCTGATGTCTGTCCAGAAGAACTAGAAAAGATGATTCAAGTCGTGGATGAAATAG
O75880	SCO1	Protein SCO1 homolog, mitochondrial	Homo sapiens	C173	ENST00000255390.10	AGTTAGAGAAGGAACGGCAGCGACACATCGGCAAGCCTTTACTTGGGGGACCGTTTTCCCTCACAACTCATACTGGGGAGCGTAAAACTGACAAGGACTACTTGGGTCAGTGGTTATTGATTTATTTTGGCTTCACTCATTGCCCTGATGTCTGTCCAGAAGAACTAGAAAAGATGATTCAAGTCGTGGATGAAATAG
O75880	SCO1	Protein SCO1 homolog, mitochondrial	Homo sapiens	H260	ENST00000255390.10	GTGGATCACACAATAATAATGTACTTGATTGGACCAGATGGTGAGTTTCTAGATTATTTTGGCCAGAACAAGAGGAAGGGAGAAATAGCTGCTTCAATTGCCACACACATGAGGCCATACAGAAAAAAGAGCTAGCCAAAGCAGTGTTGCTGGATGCAGTATTCTCTTGCTAAGAGGAAGGAAACTGTCTCGCATAGGAGCCTATATAAATATAAACATATATACGTGCACTCTACAGAATGGCCTTCATACCATGAGAACATTTCTGTTTTGGATGGGGATGTTACCCTTGCGTTCAACCAAAATTGATTCTTGGAACTGTAAAGATTACAACCCAAAGTCTCCCAGGAAGCTGTGGGGAGACCAGAGGATCAAGCTGAAGTGAAGCCAGTGAAGAGC…
P00395	MT-CO1	Cytochrome c oxidase subunit 1	Homo sapiens	H240	ENST00000361624.2	ATGTTCGCCGACCGTTGACTATTCTCTACAAACCACAAAGACATTGGAACACTATACCTATTATTCGGCGCATGAGCTGGAGTCCTAGGCACAGCTCTAAGCCTCCTTATTCGAGCCGAGCTGGGCCAGCCAGGCAACCTTCTAGGTAACGACCACATCTACAACGTTATCGTCACAGCCCATGCATTTGTAATAATCTTCTTCATAGTAATACCCATCATAATCGGAGGCTTTGGCAACTGACTAGTTCCCCTAATAATCGGTGCCCCCGATATGGCGTTTCCCCGCATAAACAACATAAGCTTCTGACTCTTACCTCCCTCTCTCCTACTCCTGCTCGCATCTGCTATAGTGGAGGCCGGAGCAGGAACAGGTTGAACAGTCTACCCTCCCTTAGCA…
P00395	MT-CO1	Cytochrome c oxidase subunit 1	Homo sapiens	H290	ENST00000361624.2	ATGTTCGCCGACCGTTGACTATTCTCTACAAACCACAAAGACATTGGAACACTATACCTATTATTCGGCGCATGAGCTGGAGTCCTAGGCACAGCTCTAAGCCTCCTTATTCGAGCCGAGCTGGGCCAGCCAGGCAACCTTCTAGGTAACGACCACATCTACAACGTTATCGTCACAGCCCATGCATTTGTAATAATCTTCTTCATAGTAATACCCATCATAATCGGAGGCTTTGGCAACTGACTAGTTCCCCTAATAATCGGTGCCCCCGATATGGCGTTTCCCCGCATAAACAACATAAGCTTCTGACTCTTACCTCCCTCTCTCCTACTCCTGCTCGCATCTGCTATAGTGGAGGCCGGAGCAGGAACAGGTTGAACAGTCTACCCTCCCTTAGCA…
P00395	MT-CO1	Cytochrome c oxidase subunit 1	Homo sapiens	H291	ENST00000361624.2	ATGTTCGCCGACCGTTGACTATTCTCTACAAACCACAAAGACATTGGAACACTATACCTATTATTCGGCGCATGAGCTGGAGTCCTAGGCACAGCTCTAAGCCTCCTTATTCGAGCCGAGCTGGGCCAGCCAGGCAACCTTCTAGGTAACGACCACATCTACAACGTTATCGTCACAGCCCATGCATTTGTAATAATCTTCTTCATAGTAATACCCATCATAATCGGAGGCTTTGGCAACTGACTAGTTCCCCTAATAATCGGTGCCCCCGATATGGCGTTTCCCCGCATAAACAACATAAGCTTCTGACTCTTACCTCCCTCTCTCCTACTCCTGCTCGCATCTGCTATAGTGGAGGCCGGAGCAGGAACAGGTTGAACAGTCTACCCTCCCTTAGCA…
P08294	SOD3	Extracellular superoxide dismutase [Cu-Zn]	Homo sapiens	H114	ENST00000382120.4	GTGCCCGACTCCAGCCATGCTGGCGCTACTGTGTTCCTGCCTGCTCCTGGCAGCCGGTGCCTCGGACGCCTGGACGGGCGAGGACTCGGCGGAGCCCAACTCTGACTCGGCGGAGTGGATCCGAGACATGTACGCCAAGGTCACGGAGATCTGGCAGGAGGTCATGCAGCGGCGGGACGACGACGGCGCGCTCCACGCCGCCTGCCAGGTGCAGCCGTCGGCCACGCTGGACGCCGCGCAGCCCCGGGTGACCGGCGTCGTCCTCTTCCGGCAGCTTGCGCCCCGCGCCAAGCTCGACGCCTTCTTCGCCCTGGAGGGCTTCCCGACCGAGCCGAACAGCTCCAGCCGCGCCATCCACGTGCACCAGTTCGGGGACCTGAGCCAGGGCTGCGAGTCCAC…
P08294	SOD3	Extracellular superoxide dismutase [Cu-Zn]	Homo sapiens	H116	ENST00000382120.4	GTGCCCGACTCCAGCCATGCTGGCGCTACTGTGTTCCTGCCTGCTCCTGGCAGCCGGTGCCTCGGACGCCTGGACGGGCGAGGACTCGGCGGAGCCCAACTCTGACTCGGCGGAGTGGATCCGAGACATGTACGCCAAGGTCACGGAGATCTGGCAGGAGGTCATGCAGCGGCGGGACGACGACGGCGCGCTCCACGCCGCCTGCCAGGTGCAGCCGTCGGCCACGCTGGACGCCGCGCAGCCCCGGGTGACCGGCGTCGTCCTCTTCCGGCAGCTTGCGCCCCGCGCCAAGCTCGACGCCTTCTTCGCCCTGGAGGGCTTCCCGACCGAGCCGAACAGCTCCAGCCGCGCCATCCACGTGCACCAGTTCGGGGACCTGAGCCAGGGCTGCGAGTCCAC…
P08294	SOD3	Extracellular superoxide dismutase [Cu-Zn]	Homo sapiens	H131	ENST00000382120.4	GTGCCCGACTCCAGCCATGCTGGCGCTACTGTGTTCCTGCCTGCTCCTGGCAGCCGGTGCCTCGGACGCCTGGACGGGCGAGGACTCGGCGGAGCCCAACTCTGACTCGGCGGAGTGGATCCGAGACATGTACGCCAAGGTCACGGAGATCTGGCAGGAGGTCATGCAGCGGCGGGACGACGACGGCGCGCTCCACGCCGCCTGCCAGGTGCAGCCGTCGGCCACGCTGGACGCCGCGCAGCCCCGGGTGACCGGCGTCGTCCTCTTCCGGCAGCTTGCGCCCCGCGCCAAGCTCGACGCCTTCTTCGCCCTGGAGGGCTTCCCGACCGAGCCGAACAGCTCCAGCCGCGCCATCCACGTGCACCAGTTCGGGGACCTGAGCCAGGGCTGCGAGTCCAC…
P08294	SOD3	Extracellular superoxide dismutase [Cu-Zn]	Homo sapiens	H181	ENST00000382120.4	GTGCCCGACTCCAGCCATGCTGGCGCTACTGTGTTCCTGCCTGCTCCTGGCAGCCGGTGCCTCGGACGCCTGGACGGGCGAGGACTCGGCGGAGCCCAACTCTGACTCGGCGGAGTGGATCCGAGACATGTACGCCAAGGTCACGGAGATCTGGCAGGAGGTCATGCAGCGGCGGGACGACGACGGCGCGCTCCACGCCGCCTGCCAGGTGCAGCCGTCGGCCACGCTGGACGCCGCGCAGCCCCGGGTGACCGGCGTCGTCCTCTTCCGGCAGCTTGCGCCCCGCGCCAAGCTCGACGCCTTCTTCGCCCTGGAGGGCTTCCCGACCGAGCCGAACAGCTCCAGCCGCGCCATCCACGTGCACCAGTTCGGGGACCTGAGCCAGGGCTGCGAGTCCAC…
P28300	LOX	Protein-lysine 6-oxidase	Homo sapiens	H292	ENST00000231004.5	TACAGCATACAGGGCAGATGTCAGAGATTATGATCACAGGGTGCTGCTCAGATTTCCCCAAAGAGTGAAAAACCAAGGGACATCAGATTTCTTACCCAGCCGACCAAGATATTCCTGGGAATGGCACAGTTGTCATCA
P28300	LOX	Protein-lysine 6-oxidase	Homo sapiens	H294	ENST00000231004.5	ACATTACCACAGTATGGATGAGTTTAGCCACTATGACCTGCTTGATGCCAACACCCAGAGGAGAGTGGCTGAAGGCCACAAAGCAAGTTTCTGTCTTGAAGACACATCCTGTGACTATGGCTACCACAGGCGATTTGCATGTACTGCACACACACAG
P28300	LOX	Protein-lysine 6-oxidase	Homo sapiens	H296	ENST00000231004.5	ACATTACCACAGTATGGATGAGTTTAGCCACTATGACCTGCTTGATGCCAACACCCAGAGGAGAGTGGCTGAAGGCCACAAAGCAAGTTTCTGTCTTGAAGACACATCCTGTGACTATGGCTACCACAGGCGATTTGCATGTACTGCACACACACAG
P28300	LOX	Protein-lysine 6-oxidase	Homo sapiens	Y355	ENST00000231004.5	GGATTGAGTCCTGGCTGTTATGATACCTATGGTGCAGACATAGACTGCCAGTGGATTGATATTACAGATGTAAAACCTGGAAACTATATCCTAAAG
P58215	LOXL3	Lysyl oxidase homolog 3	Homo sapiens	H607	ENST00000264094.8	CTGCATCAGATCTGTTGCTGCACTCAGCACTGGTGCAGGAGACCGCCTACATCGAAGACCGGCCCCTGCATATGTTGTACTGTGCTGCGGAAGAGAACTGCCTGGCCAGCTCAGCCCGCTCAGCCAACTGGCCCTATGGTCACCGGCGTCTGCTCCGATTCTCCTCCCAGATCCACAACCTGGGACGAGCTGACTTCAGGCCCAAGGCTGGGCGCCACTCCTGGGTGTGGCACGAGTGCCATGG
P58215	LOXL3	Lysyl oxidase homolog 3	Homo sapiens	H609	ENST00000264094.8	GCATTACCACAGCATGGACATCTTCACTCACTATGATATCCTCACCCCAAATGGCACCAAGGTGGCTGAGGGCCACAAAGCTAGTTTCTGTCTCGAAGACACTGAGTGTCAGGAGG
P58215	LOXL3	Lysyl oxidase homolog 3	Homo sapiens	H611	ENST00000264094.8	GCATTACCACAGCATGGACATCTTCACTCACTATGATATCCTCACCCCAAATGGCACCAAGGTGGCTGAGGGCCACAAAGCTAGTTTCTGTCTCGAAGACACTGAGTGTCAGGAGG
P58215	LOXL3	Lysyl oxidase homolog 4	Homo sapiens	Y670	ENST00000264094.8	ATGTCTCCAAGCGGTATGAGTGTGCCAACTTTGGAGAGCAAGGCATCACTGTGGGTTGCTGGGATCTCTACCGGCATGACATTGACTGTCAGTGGATTGACATCACGGATGTGAAGCCAGGAAACTACATTCTCCAG
Q08397	LOXL1	Lysyl oxidase homolog 1	Homo sapiens	H449	ENST00000261921.8	CACAGCCTATGCCCCTGAGGCCACCGACTACGATGTGCGGGTGCTACTGCGCTTCCCCCAGCGCGTGAAGAACCAGGGCACAGCAGACTTCCTCCCCAACCGGCCACGGCACACCTGGGAGTGGCACAGCTGCCACCA
Q08397	LOXL1	Lysyl oxidase homolog 1	Homo sapiens	H451	ENST00000261921.8	GCATTACCACAGCATGGACGAGTTCAGCCACTACGACCTACTGGATGCAGCCACAGGCAAGAAGGTGGCCGAGGGCCACAAGGCCAGTTTCTGCCTGGAGGACAGCACCTGTGACTTCGGCAACCTCAAGCGCTATGCATGCACCTCTCATACCCAG
Q08397	LOXL1	Lysyl oxidase homolog 1	Homo sapiens	H453	ENST00000261921.8	GCATTACCACAGCATGGACGAGTTCAGCCACTACGACCTACTGGATGCAGCCACAGGCAAGAAGGTGGCCGAGGGCCACAAGGCCAGTTTCTGCCTGGAGGACAGCACCTGTGACTTCGGCAACCTCAAGCGCTATGCATGCACCTCTCATACCCAG
Q08397	LOXL1	Lysyl oxidase homolog 1	Homo sapiens	Y512	ENST00000261921.8	GGCCTGAGCCCAGGCTGCTATGACACCTACAATGCGGACATCGACTGCCAGTGGATCGACATAACCGACGTGCAGCCTGGGAACTACATCCTCAAG
P12259	F5	Coagulation factor V	Bos taurus	H1843	ENST00000367797.9	CCATTAATGGGATGATCTACAGCTTGCCTGGCCTGAAAATGTATGAGCAAGAGTGGGTGAGGTTACACCTGCTGAACATAGGCGGCTCCCAAGACATTCACGTGGTTCACTTTCACGGCCAGACCTTGCTGGAAAATGGCAATAAACAGCACCAGTTAGGGGTCTGGCCCCTTCTGCCTG
P12259	F5	Coagulation factor V	Bos taurus	H1845	ENST00000367797.9	CCATTAATGGGATGATCTACAGCTTGCCTGGCCTGAAAATGTATGAGCAAGAGTGGGTGAGGTTACACCTGCTGAACATAGGCGGCTCCCAAGACATTCACGTGGTTCACTTTCACGGCCAGACCTTGCTGGAAAATGGCAATAAACAGCACCAGTTAGGGGTCTGGCCCCTTCTGCCTG
P14679	TYR	Tyrosinase	Homo sapiens	H180	ENST00000263321.6	ACTGTAGTAGTAGCTGGAAAGAGAAATCTGTGACTCCAATTAGCCAGTTCCTGCAGACCTTGTGAGGACTAGAGGAAGAATGCTCCTGGCTGTTTTGTACTGCCTGCTGTGGAGTTTCCAGACCTCCGCTGGCCATTTCCCTAGAGCCTGTGTCTCCTCTAAGAACCTGATGGAGAAGGAATGCTGTCCACCGTGGAGCGGGGACAGGAGTCCCTGTGGCCAGCTTTCAGGCAGAGGTTCCTGTCAGAATATCCTTCTGTCCAATGCACCACTTGGGCCTCAATTTCCCTTCACAGGGGTGGATGACCGGGAGTCGTGGCCTTCCGTCTTTTATAATAGGACCTGCCAGTGCTCTGGCAACTTCATGGGATTCAACTGTGGAAACTGCAAGTTTGGCTT…
P14679	TYR	Tyrosinase	Homo sapiens	Y173	ENST00000263321.6	ACTGTAGTAGTAGCTGGAAAGAGAAATCTGTGACTCCAATTAGCCAGTTCCTGCAGACCTTGTGAGGACTAGAGGAAGAATGCTCCTGGCTGTTTTGTACTGCCTGCTGTGGAGTTTCCAGACCTCCGCTGGCCATTTCCCTAGAGCCTGTGTCTCCTCTAAGAACCTGATGGAGAAGGAATGCTGTCCACCGTGGAGCGGGGACAGGAGTCCCTGTGGCCAGCTTTCAGGCAGAGGTTCCTGTCAGAATATCCTTCTGTCCAATGCACCACTTGGGCCTCAATTTCCCTTCACAGGGGTGGATGACCGGGAGTCGTGGCCTTCCGTCTTTTATAATAGGACCTGCCAGTGCTCTGGCAACTTCATGGGATTCAACTGTGGAAACTGCAAGTTTGGCTT…
P14679	TYR	Tyrosinase	Homo sapiens	H202	ENST00000263321.6	ACTGTAGTAGTAGCTGGAAAGAGAAATCTGTGACTCCAATTAGCCAGTTCCTGCAGACCTTGTGAGGACTAGAGGAAGAATGCTCCTGGCTGTTTTGTACTGCCTGCTGTGGAGTTTCCAGACCTCCGCTGGCCATTTCCCTAGAGCCTGTGTCTCCTCTAAGAACCTGATGGAGAAGGAATGCTGTCCACCGTGGAGCGGGGACAGGAGTCCCTGTGGCCAGCTTTCAGGCAGAGGTTCCTGTCAGAATATCCTTCTGTCCAATGCACCACTTGGGCCTCAATTTCCCTTCACAGGGGTGGATGACCGGGAGTCGTGGCCTTCCGTCTTTTATAATAGGACCTGCCAGTGCTCTGGCAACTTCATGGGATTCAACTGTGGAAACTGCAAGTTTGGCTT…
P14679	TYR	Tyrosinase	Homo sapiens	H211	ENST00000263321.6	ACTGTAGTAGTAGCTGGAAAGAGAAATCTGTGACTCCAATTAGCCAGTTCCTGCAGACCTTGTGAGGACTAGAGGAAGAATGCTCCTGGCTGTTTTGTACTGCCTGCTGTGGAGTTTCCAGACCTCCGCTGGCCATTTCCCTAGAGCCTGTGTCTCCTCTAAGAACCTGATGGAGAAGGAATGCTGTCCACCGTGGAGCGGGGACAGGAGTCCCTGTGGCCAGCTTTCAGGCAGAGGTTCCTGTCAGAATATCCTTCTGTCCAATGCACCACTTGGGCCTCAATTTCCCTTCACAGGGGTGGATGACCGGGAGTCGTGGCCTTCCGTCTTTTATAATAGGACCTGCCAGTGCTCTGGCAACTTCATGGGATTCAACTGTGGAAACTGCAAGTTTGGCTT…
P14679	TYR	Tyrosinase	Homo sapiens	H363	ENST00000263321.6	GATTTGCTAGTCCACTTACTGGGATAGCGGATGCCTCTCAAAGCAGCATGCACAATGCCTTGCACATCTATATGAATGGAACAATGTCCCAGGTACAGGGATCTGCCAACGATCCTATCTTCCTTCTTCACCATGCATTTGTTGACAG
P14679	TYR	Tyrosinase	Homo sapiens	H367	ENST00000263321.6	GATTTGCTAGTCCACTTACTGGGATAGCGGATGCCTCTCAAAGCAGCATGCACAATGCCTTGCACATCTATATGAATGGAACAATGTCCCAGGTACAGGGATCTGCCAACGATCCTATCTTCCTTCTTCACCATGCATTTGTTGACAG
P14679	TYR	Tyrosinase	Homo sapiens	H390	ENST00000263321.6	GATTTGCTAGTCCACTTACTGGGATAGCGGATGCCTCTCAAAGCAGCATGCACAATGCCTTGCACATCTATATGAATGGAACAATGTCCCAGGTACAGGGATCTGCCAACGATCCTATCTTCCTTCTTCACCATGCATTTGTTGACAG
P98088	MUC5AC	Mucin-5AC	Homo sapiens	G78	ENST00000621226.2	CCTCCAACCCGGCGCACAACGGGCGGGTGTGCAGCACCTGGGGCAGCTTCCACTACAAGACCTTCGACGGCGACGTCTTCCGCTTCCCCGGCCTCTGCAACTACGTGTTCTCCGAGCACTGCGGTGCCGCCTACGAGGATTTTAACATCCAGCTACGCCGCAGCCAGGAGTCAGCGGCCCCCACGCTGAGCAGGGTCCTCATGAAGGTGGATGGCGTGGTCATCCAGCTGACCAAGGGCTCCGTCCTGGTCAACGGCCACCC
P98088	MUC5AC	Mucin-5AC	Homo sapiens	E198	ENST00000621226.2	CTGGAGCTGGACACCAAATACGCCAACAAGACCTGTGGGCTCTGTGGGGACTTCAACGGGATGCCCGTGGTCAGCGAGCTCCTCTCCCACA
P98088	MUC5AC	Mucin-5AC	Homo sapiens	H320	ENST00000621226.2	GGCATCTGTGAGGAGCTCCTGCACGGCCAGCTGTTCTCTGGCTGCGTGGCCCTGGTGGACGTCGGCAGCTACCTGGAGGCTTGCAGGCAAGACCTCTGCTTCTGTGAAGACACCGACCTGCTCAGCTGCGTCTGCCACACCCTTGCCGAGTACTCCCGGCAGTGCACCCATGCAGGGGGGTTGCCCCAGGACTGGCGGGGCCCTGACTTCTGCC
P98088	MUC5AC	Mucin-5AC	Homo sapiens	H367	ENST00000621226.2	CCCAGAAGTGCCCCAACAACATGCAGTACCACGAGTGCCGCTCCCCCTGCGCAGACACCTGCTCCAACCAGGAGCACTCCCGGGCCTGTGAGGACCACTGTGTGGCCGGCTGCTTCTGCCCTGAGG
Q06481	APLP2	Amyloid beta precursor like protein 2	Homo sapiens	H163	ENST00000650012.1	TGGGTGAATTTGTAAGTGATGTCCTGCTAGTTCCAGAAAAGTGCCAGTTTTTCCACAAAGAGCGGATGGAGGTGTGTGAGAATCACCAGCACTGGCACACGGTAGTCAAAGAG
Q06481	APLP2	Amyloid beta precursor like protein 2	Homo sapiens	H167	ENST00000650012.1	TGGGTGAATTTGTAAGTGATGTCCTGCTAGTTCCAGAAAAGTGCCAGTTTTTCCACAAAGAGCGGATGGAGGTGTGTGAGAATCACCAGCACTGGCACACGGTAGTCAAAGAG
Q06481	APLP2	Amyloid beta precursor like protein 2	Homo sapiens	H387	ENST00000650012.1	TTCCTCCAACTCCTCTGCCAACCAATGATGTTGATGTGTATTTCGAGACCTCTGCAGATGATAATGAGCATGCTCGCTTCCAGAAGGCTAAGGAGCAGCTGGAGATTCGGCACCGCAACCGAATGGACAGG
Q06481	APLP2	Amyloid beta precursor like protein 2	Homo sapiens	H401	ENST00000650012.1	TTCCTCCAACTCCTCTGCCAACCAATGATGTTGATGTGTATTTCGAGACCTCTGCAGATGATAATGAGCATGCTCGCTTCCAGAAGGCTAAGGAGCAGCTGGAGATTCGGCACCGCAACCGAATGGACAGG
Q06481	APLP2	Amyloid beta precursor like protein 2	Homo sapiens	E442	ENST00000650012.1	CACTTCCAAGCCATGGTTAAAGCTTTAGAGAAGGAAGCAGCCAGTGAGAAGCAGCAGCTGGTGGAGACCCACCTGGCCCGAGTGGAAGCTATGCTGAATGACCGCCGTCGGATGGCTCTGGAGAACTACCTGGCTGCCTTGCAGTCTGACCCGCCACGG
Q06481	APLP2	Amyloid beta precursor like protein 2	Homo sapiens	H456	ENST00000650012.1	CACTTCCAAGCCATGGTTAAAGCTTTAGAGAAGGAAGCAGCCAGTGAGAAGCAGCAGCTGGTGGAGACCCACCTGGCCCGAGTGGAAGCTATGCTGAATGACCGCCGTCGGATGGCTCTGGAGAACTACCTGGCTGCCTTGCAGTCTGACCCGCCACGG
Q06481	APLP2	Amyloid beta precursor like protein 2	Homo sapiens	H506	ENST00000650012.1	CCTCATCGCATTCTCCAGGCCTTACGGCGTTATGTCCGTGCTGAGAACAAAGATCGCTTACATACCATCCGTCATTACCAGCATGTGTTGGCTGTTGACCCAGAAAAGGCGGCCCAGATGAAATCCCAG
Q06481	APLP2	Amyloid beta precursor like protein 2	Homo sapiens	H510	ENST00000650012.1	CCTCATCGCATTCTCCAGGCCTTACGGCGTTATGTCCGTGCTGAGAACAAAGATCGCTTACATACCATCCGTCATTACCAGCATGTGTTGGCTGTTGACCCAGAAAAGGCGGCCCAGATGAAATCCCAG
Q06481	APLP2	Amyloid beta precursor like protein 2	Homo sapiens	E677	ENST00000650012.1	GTCATTGACGAGACTCTGGATGTTAAGGAAATGATTTTCAATGCCGAGAGAGTTGGAGGCCTCGAGGAAGAGCGG
Q06481	APLP2	Amyloid beta precursor like protein 2	Homo sapiens	Y184	ENST00000650012.1	GCATGTCTGACTCAGGGAATGACCTTATATAGCTACGGCATGCTGCTCCCATGTGGGGTAGACCAGTTCCATGGCACTGAATATGTGTGCTGCCCTCAGACAAAGATTATTGGATCTGTGTCAAAAGAAGAGGAAGAGGAAGATGAAGAGGAAGAGGAAGAGGAAGATGAAGAGGAAGACTATGATGTTTATAAAAG
P00403	MT-CO2	Cytochrome c oxidase subunit 2	Homo sapiens	H161	ENST00000361739.1	ATGGCACATGCAGCGCAAGTAGGTCTACAAGACGCTACTTCCCCTATCATAGAAGAGCTTATCACCTTTCATGATCACGCCCTCATAATCATTTTCCTTATCTGCTTCCTAGTCCTGTATGCCCTTTTCCTAACACTCACAACAAAACTAACTAATACTAACATCTCAGACGCTCAGGAAATAGAAACCGTCTGAACTATCCTGCCCGCCATCATCCTAGTCCTCATCGCCCTCCCATCCCTACGCATCCTTTACATAACAGACGAGGTCAACGATCCCTCCCTTACCATCAAATCAATTGGCCACCAATGGTACTGAACCTACGAGTACACCGACTACGGCGGACTAATCTTCAACTCCTACATACTTCCCCCATTATTCCTAGAACCAGGCGACCTG…
P00403	MT-CO2	Cytochrome c oxidase subunit 2	Homo sapiens	C196	ENST00000361739.1	ATGGCACATGCAGCGCAAGTAGGTCTACAAGACGCTACTTCCCCTATCATAGAAGAGCTTATCACCTTTCATGATCACGCCCTCATAATCATTTTCCTTATCTGCTTCCTAGTCCTGTATGCCCTTTTCCTAACACTCACAACAAAACTAACTAATACTAACATCTCAGACGCTCAGGAAATAGAAACCGTCTGAACTATCCTGCCCGCCATCATCCTAGTCCTCATCGCCCTCCCATCCCTACGCATCCTTTACATAACAGACGAGGTCAACGATCCCTCCCTTACCATCAAATCAATTGGCCACCAATGGTACTGAACCTACGAGTACACCGACTACGGCGGACTAATCTTCAACTCCTACATACTTCCCCCATTATTCCTAGAACCAGGCGACCTG…
P00403	MT-CO2	Cytochrome c oxidase subunit 2	Homo sapiens	E198	ENST00000361739.1	ATGGCACATGCAGCGCAAGTAGGTCTACAAGACGCTACTTCCCCTATCATAGAAGAGCTTATCACCTTTCATGATCACGCCCTCATAATCATTTTCCTTATCTGCTTCCTAGTCCTGTATGCCCTTTTCCTAACACTCACAACAAAACTAACTAATACTAACATCTCAGACGCTCAGGAAATAGAAACCGTCTGAACTATCCTGCCCGCCATCATCCTAGTCCTCATCGCCCTCCCATCCCTACGCATCCTTTACATAACAGACGAGGTCAACGATCCCTCCCTTACCATCAAATCAATTGGCCACCAATGGTACTGAACCTACGAGTACACCGACTACGGCGGACTAATCTTCAACTCCTACATACTTCCCCCATTATTCCTAGAACCAGGCGACCTG…
P00403	MT-CO2	Cytochrome c oxidase subunit 2	Homo sapiens	C200	ENST00000361739.1	ATGGCACATGCAGCGCAAGTAGGTCTACAAGACGCTACTTCCCCTATCATAGAAGAGCTTATCACCTTTCATGATCACGCCCTCATAATCATTTTCCTTATCTGCTTCCTAGTCCTGTATGCCCTTTTCCTAACACTCACAACAAAACTAACTAATACTAACATCTCAGACGCTCAGGAAATAGAAACCGTCTGAACTATCCTGCCCGCCATCATCCTAGTCCTCATCGCCCTCCCATCCCTACGCATCCTTTACATAACAGACGAGGTCAACGATCCCTCCCTTACCATCAAATCAATTGGCCACCAATGGTACTGAACCTACGAGTACACCGACTACGGCGGACTAATCTTCAACTCCTACATACTTCCCCCATTATTCCTAGAACCAGGCGACCTG…
P00403	MT-CO2	Cytochrome c oxidase subunit 2	Homo sapiens	M207	ENST00000361739.1	ATGGCACATGCAGCGCAAGTAGGTCTACAAGACGCTACTTCCCCTATCATAGAAGAGCTTATCACCTTTCATGATCACGCCCTCATAATCATTTTCCTTATCTGCTTCCTAGTCCTGTATGCCCTTTTCCTAACACTCACAACAAAACTAACTAATACTAACATCTCAGACGCTCAGGAAATAGAAACCGTCTGAACTATCCTGCCCGCCATCATCCTAGTCCTCATCGCCCTCCCATCCCTACGCATCCTTTACATAACAGACGAGGTCAACGATCCCTCCCTTACCATCAAATCAATTGGCCACCAATGGTACTGAACCTACGAGTACACCGACTACGGCGGACTAATCTTCAACTCCTACATACTTCCCCCATTATTCCTAGAACCAGGCGACCTG…
P51693	APLP1	Amyloid beta precursor like protein 1	Homo sapiens	H174	ENST00000652533.1	CTGGTGAATTTGTGAGTGAGGCCCTGCTGGTGCCTGAAGGCTGCCGGTTCTTGCACCAGGAGCGCATGGACCAATGTGAGAGTTCAACCCGGAGGCATCAGGAGGCACAGGAG
P51693	APLP1	Amyloid beta precursor like protein 1	Homo sapiens	H133	ENST00000652533.1	ATGTACCCGGAGCTGCAGATTGCACGTGTGGAGCAGGCTACGCAGGCCATCCCCATGGAGCGCTGGTGCGGGGGTTCCCGGAGCGGCAGCTGCGCCCACCCCCACCACCAGGTTGTGCCCTTCCGCTGCCTGC
P51693	APLP1	Amyloid beta precursor like protein 1	Homo sapiens	H307	ENST00000652533.1	TCACTCCCACCCCGAGGCCCACAGACGGTGTGGATATTTACTTTGGCATGCCTGGGGAAATCAGTGAGCACGAGGGGTTCCTGAGGGCCAAGATGGACCTGGAGGAGCGTAGGATGCGCCAGATTAATGAG
P51693	APLP1	Amyloid beta precursor like protein 1	Homo sapiens	E362	ENST00000652533.1	CACTTCCAGTCCATTCTGCAGACTCTGGAGGAGCAGGTGTCTGGTGAGCGACAGCGCCTGGTGGAAACCCACGCCACCCGCGTCATCGCCCTTATCAACGACCAGCGCCGGGCTGCCTTGGAGGGCTTCCTGGCAGCCCTGCAGGCAGATCCGCCTCAG
P51693	APLP1	Amyloid beta precursor like protein 1	Homo sapiens	H376	ENST00000652533.1	CACTTCCAGTCCATTCTGCAGACTCTGGAGGAGCAGGTGTCTGGTGAGCGACAGCGCCTGGTGGAAACCCACGCCACCCGCGTCATCGCCCTTATCAACGACCAGCGCCGGGCTGCCTTGGAGGGCTTCCTGGCAGCCCTGCAGGCAGATCCGCCTCAG
P51693	APLP1	Amyloid beta precursor like protein 1	Homo sapiens	H426	ENST00000652533.1	GCGGAGCGTGTCCTGTTGGCCCTGCGGCGCTACCTGCGTGCGGAGCAGAAGGAACAGAGGCACACGCTGCGCCACTACCAGCATGTGGCCGCCGTGGATCCCGAGAAGGCACAGCAGATGCGCTTCCAG
P51693	APLP1	Amyloid beta precursor like protein 1	Homo sapiens	H430	ENST00000652533.1	GCGGAGCGTGTCCTGTTGGCCCTGCGGCGCTACCTGCGTGCGGAGCAGAAGGAACAGAGGCACACGCTGCGCCACTACCAGCATGTGGCCGCCGTGGATCCCGAGAAGGCACAGCAGATGCGCTTCCAG
A0A6Q8PGX3	MUC2	Mucin-2	Homo sapiens	H34	ENST00000675028.1	AGGGCAGAACCCGAAACCACGGCCACAACGTCTGCAGCACCTGGGGCAACTTCCACTACAAGACCTTCGACGGGGACGTCTTCCGCTTCCCCGGCCCCTGCGACTACAACTTCGCCTCCGACTGCCGAGGCTCCTACAAGGAATTTGCTGTGCACCTGAAGCGGGGTCCGGGCCAGGCTGAGGCCCCCGCCGGGGTGGAGTCCATCCTGCTGACCATCAAGGATGACACCATCTACCTCACCCGCCACCTGGCTGTGCTTAACGGGGCCGT
A0A6Q8PGX3	MUC2	Mucin-2	Homo sapiens	E156	ENST00000675028.1	CTGGAGCTGGACACTAAGTTCCGGAACCACACCTGTGGCCTCTGCGGGGACTACAACGGCCTGCAGAGCTATTCAGAATTCCTCTCTGACG
A0A6Q8PGX3	MUC2	Mucin-2	Homo sapiens	H277	ENST00000675028.1	CGCGCCGAGTGTGAGAGGCTGCTGACCGCCGAGGCCTTCGCGGACTGTCAGGACCTGGTGCCGCTGGAGCCGTATCTGCGCGCCTGCCAGCAGGACCGCTGCCGGTGCCCGGGCGGTGACACCTGCGTCTGCAGCACCGTGGCCGAGTTCTCCCGCCAGTGCTCCCACGCCGGCGGCCGGCCCGGGAACTGGAGGACCGCCACGCTCTGCC
A0A6Q8PGX3	MUC2	Mucin-2	Homo sapiens	H324	ENST00000675028.1	CCAAGACCTGCCCCGGGAACCTGGTGTACCTGGAGAGCGGCTCGCCCTGCATGGACACCTGCTCACACCTGGAGGTGAGCAGCCTGTGCGAGGAGCACCGCATGGACGGCTGTTTCTGCCCAGAAG
Q96JB6	LOXL4	Lysyl oxidase homolog 4	Homo sapiens	H611	ENST00000260702.4	GTGCACCAGACCTGGTGATGAACGCCCAGCTAGTGCAGGAGACGGCCTACTTGGAGGACCGCCCGCTCAGCCAGCTGTATTGTGCCCACGAGGAGAACTGCCTCTCCAAGTCTGCGGATCACATGGACTGGCCCTACGGATACCGCCGCCTATTGCGCTTCTCCACACAGATCTACAATCTGGGCCGGACTGACTTTCGTCCAAAGACTGGACGCGATAGCTGGGTTTGGCACCAGTGCCACAG
Q96JB6	LOXL4	Lysyl oxidase homolog 4	Homo sapiens	H613	ENST00000260702.4	GCATTACCACAGCATTGAGGTCTTCACCCACTACGACCTCCTCACTCTCAATGGCTCCAAGGTGGCTGAGGGGCACAAGGCCAGCTTCTGTCTGGAGGACACAAACTGCCCCACAG
Q96JB6	LOXL4	Lysyl oxidase homolog 4	Homo sapiens	H615	ENST00000260702.4	GCATTACCACAGCATTGAGGTCTTCACCCACTACGACCTCCTCACTCTCAATGGCTCCAAGGTGGCTGAGGGGCACAAGGCCAGCTTCTGTCTGGAGGACACAAACTGCCCCACAG
Q96JB6	LOXL4	Lysyl oxidase homolog 4	Homo sapiens	Y674	ENST00000260702.4	GACTGCAGCGGCGCTACGCATGTGCCAACTTTGGAGAACAGGGAGTGACTGTAGGCTGCTGGGACACCTACCGGCATGACATTGATTGCCAGTGGGTGGATATCACAGATGTGGGCCCCGGGAATTATATCTTCCAG
Q9HC84	MUC5B	Mucin-5B	Homo sapiens	G74	ENST00000529681.5	CCCTGAACCCGGCGCACAATGGGCGGGTGTGCAGCACCTGGGGTGACTTCCACTACAAGACCTTCGACGGCGACGTCTTCCGCTTCCCTGGCCTTTGCAACTACGTGTTCTCTGAGCACTGCCGCGCCGCCTACGAGGACTTCAACGTCCAGCTACGCCGAGGCCTAGTGGGCTCCAGGCCTGTGGTCACCCGTGTTGTCATCAAGGCCCAGGGGCTGGTGCTGGAGGCGTCCAACGGCTCCGTCCTCATCAATGGGCAGCG
Q9HC84	MUC5B	Mucin-5B	Homo sapiens	E194	ENST00000529681.5	CTGGAGCTGGATCCCAAATACGCCAACCAGACCTGTGGCCTGTGTGGGGACTTCAACGGCCTCCCGGCCTTCAACGAGTTCTATGCCCACA
Q9HC84	MUC5B	Mucin-5B	Homo sapiens	H311	ENST00000529681.5	GAGGGCATCTGCCACCGCACCCTGCTGGGGCCGGCCTTTGCGGAGTGCCACGCACTGGTGGACAGCACTGCGTACCTGGCCGCCTGCGCCCAGGACCTGTGCCGCTGCCCCACCTGCCCGTGTGCCACCTTTGTGGAATACTCACGCCAGTGCGCCCACGCGGGGGGCCAGCCGCGGAACTGGAGGTGCCCTGAGCTCTGCC
Q9HC84	MUC5B	Mucin-5B	Homo sapiens	H358	ENST00000529681.5	CCCGGACCTGCCCCCTCAACATGCAGCACCAGGAGTGTGGCTCACCCTGCACGGACACCTGCTCCAACCCCCAGCGCGCGCAGCTCTGCGAGGACCACTGTGTGGACGGCTGCTTCTGCCCCCCAG
P02795	MT2A	Metallothionein-2	Homo sapiens	C5	ENST00000245185.6	ACCACGCCTCCTCCAAGTCCCAGCGAACCCGCGTGCAACCTGTCCCGACTCTAGCCGCCTCTTCAGCTCGCCATGGATCCCAACTGCTCCTGCGCCGCCG
P02795	MT2A	Metallothionein-2	Homo sapiens	C7	ENST00000245185.6	ACCACGCCTCCTCCAAGTCCCAGCGAACCCGCGTGCAACCTGTCCCGACTCTAGCCGCCTCTTCAGCTCGCCATGGATCCCAACTGCTCCTGCGCCGCCG
P02795	MT2A	Metallothionein-2	Homo sapiens	C13	ENST00000245185.6	GTGACTCCTGCACCTGCGCCGGCTCCTGCAAATGCAAAGAGTGCAAATGCACCTCCTGCAAGAAAA
P02795	MT2A	Metallothionein-2	Homo sapiens	C15	ENST00000245185.6	GTGACTCCTGCACCTGCGCCGGCTCCTGCAAATGCAAAGAGTGCAAATGCACCTCCTGCAAGAAAA
P02795	MT2A	Metallothionein-2	Homo sapiens	C19	ENST00000245185.6	GTGACTCCTGCACCTGCGCCGGCTCCTGCAAATGCAAAGAGTGCAAATGCACCTCCTGCAAGAAAA
P02795	MT2A	Metallothionein-2	Homo sapiens	C21	ENST00000245185.6	GTGACTCCTGCACCTGCGCCGGCTCCTGCAAATGCAAAGAGTGCAAATGCACCTCCTGCAAGAAAA
P02795	MT2A	Metallothionein-2	Homo sapiens	C24	ENST00000245185.6	GTGACTCCTGCACCTGCGCCGGCTCCTGCAAATGCAAAGAGTGCAAATGCACCTCCTGCAAGAAAA
P02795	MT2A	Metallothionein-2	Homo sapiens	C26	ENST00000245185.6	GTGACTCCTGCACCTGCGCCGGCTCCTGCAAATGCAAAGAGTGCAAATGCACCTCCTGCAAGAAAA
P02795	MT2A	Metallothionein-2	Homo sapiens	C29	ENST00000245185.6	GTGACTCCTGCACCTGCGCCGGCTCCTGCAAATGCAAAGAGTGCAAATGCACCTCCTGCAAGAAAA
P02795	MT2A	Metallothionein-2	Homo sapiens	C33	ENST00000245185.6	GCTGCTGCTCCTGCTGCCCTGTGGGCTGTGCCAAGTGTGCCCAGGGCTGCATCTGCAAAGGGGCGTCGGACAAGTGCAGCTGCTGCGCCTGATGCTGGGACAGCCCCGCTCCCAGATGTAAAGAACGCGACTTCCACAAACCTGGATTTTTTATGTACAACCCTGACCGTGACCGTTTGCTATATTCCTTTTTCTATGAAATAATGTGAATGATAATAAAACAGCTTTGACTTGA
P02795	MT2A	Metallothionein-2	Homo sapiens	C34	ENST00000245185.6	GCTGCTGCTCCTGCTGCCCTGTGGGCTGTGCCAAGTGTGCCCAGGGCTGCATCTGCAAAGGGGCGTCGGACAAGTGCAGCTGCTGCGCCTGATGCTGGGACAGCCCCGCTCCCAGATGTAAAGAACGCGACTTCCACAAACCTGGATTTTTTATGTACAACCCTGACCGTGACCGTTTGCTATATTCCTTTTTCTATGAAATAATGTGAATGATAATAAAACAGCTTTGACTTGA
P02795	MT2A	Metallothionein-2	Homo sapiens	C36	ENST00000245185.6	GCTGCTGCTCCTGCTGCCCTGTGGGCTGTGCCAAGTGTGCCCAGGGCTGCATCTGCAAAGGGGCGTCGGACAAGTGCAGCTGCTGCGCCTGATGCTGGGACAGCCCCGCTCCCAGATGTAAAGAACGCGACTTCCACAAACCTGGATTTTTTATGTACAACCCTGACCGTGACCGTTTGCTATATTCCTTTTTCTATGAAATAATGTGAATGATAATAAAACAGCTTTGACTTGA
P02795	MT2A	Metallothionein-2	Homo sapiens	C37	ENST00000245185.6	GCTGCTGCTCCTGCTGCCCTGTGGGCTGTGCCAAGTGTGCCCAGGGCTGCATCTGCAAAGGGGCGTCGGACAAGTGCAGCTGCTGCGCCTGATGCTGGGACAGCCCCGCTCCCAGATGTAAAGAACGCGACTTCCACAAACCTGGATTTTTTATGTACAACCCTGACCGTGACCGTTTGCTATATTCCTTTTTCTATGAAATAATGTGAATGATAATAAAACAGCTTTGACTTGA
P02795	MT2A	Metallothionein-2	Homo sapiens	C41	ENST00000245185.6	GCTGCTGCTCCTGCTGCCCTGTGGGCTGTGCCAAGTGTGCCCAGGGCTGCATCTGCAAAGGGGCGTCGGACAAGTGCAGCTGCTGCGCCTGATGCTGGGACAGCCCCGCTCCCAGATGTAAAGAACGCGACTTCCACAAACCTGGATTTTTTATGTACAACCCTGACCGTGACCGTTTGCTATATTCCTTTTTCTATGAAATAATGTGAATGATAATAAAACAGCTTTGACTTGA
P02795	MT2A	Metallothionein-2	Homo sapiens	C44	ENST00000245185.6	GCTGCTGCTCCTGCTGCCCTGTGGGCTGTGCCAAGTGTGCCCAGGGCTGCATCTGCAAAGGGGCGTCGGACAAGTGCAGCTGCTGCGCCTGATGCTGGGACAGCCCCGCTCCCAGATGTAAAGAACGCGACTTCCACAAACCTGGATTTTTTATGTACAACCCTGACCGTGACCGTTTGCTATATTCCTTTTTCTATGAAATAATGTGAATGATAATAAAACAGCTTTGACTTGA
P02795	MT2A	Metallothionein-2	Homo sapiens	C48	ENST00000245185.6	GCTGCTGCTCCTGCTGCCCTGTGGGCTGTGCCAAGTGTGCCCAGGGCTGCATCTGCAAAGGGGCGTCGGACAAGTGCAGCTGCTGCGCCTGATGCTGGGACAGCCCCGCTCCCAGATGTAAAGAACGCGACTTCCACAAACCTGGATTTTTTATGTACAACCCTGACCGTGACCGTTTGCTATATTCCTTTTTCTATGAAATAATGTGAATGATAATAAAACAGCTTTGACTTGA
P02795	MT2A	Metallothionein-2	Homo sapiens	C50	ENST00000245185.6	GCTGCTGCTCCTGCTGCCCTGTGGGCTGTGCCAAGTGTGCCCAGGGCTGCATCTGCAAAGGGGCGTCGGACAAGTGCAGCTGCTGCGCCTGATGCTGGGACAGCCCCGCTCCCAGATGTAAAGAACGCGACTTCCACAAACCTGGATTTTTTATGTACAACCCTGACCGTGACCGTTTGCTATATTCCTTTTTCTATGAAATAATGTGAATGATAATAAAACAGCTTTGACTTGA
P02795	MT2A	Metallothionein-2	Homo sapiens	C57	ENST00000245185.6	GCTGCTGCTCCTGCTGCCCTGTGGGCTGTGCCAAGTGTGCCCAGGGCTGCATCTGCAAAGGGGCGTCGGACAAGTGCAGCTGCTGCGCCTGATGCTGGGACAGCCCCGCTCCCAGATGTAAAGAACGCGACTTCCACAAACCTGGATTTTTTATGTACAACCCTGACCGTGACCGTTTGCTATATTCCTTTTTCTATGAAATAATGTGAATGATAATAAAACAGCTTTGACTTGA
P02795	MT2A	Metallothionein-2	Homo sapiens	C59	ENST00000245185.6	GCTGCTGCTCCTGCTGCCCTGTGGGCTGTGCCAAGTGTGCCCAGGGCTGCATCTGCAAAGGGGCGTCGGACAAGTGCAGCTGCTGCGCCTGATGCTGGGACAGCCCCGCTCCCAGATGTAAAGAACGCGACTTCCACAAACCTGGATTTTTTATGTACAACCCTGACCGTGACCGTTTGCTATATTCCTTTTTCTATGAAATAATGTGAATGATAATAAAACAGCTTTGACTTGA
P02795	MT2A	Metallothionein-2	Homo sapiens	C60	ENST00000245185.6	GCTGCTGCTCCTGCTGCCCTGTGGGCTGTGCCAAGTGTGCCCAGGGCTGCATCTGCAAAGGGGCGTCGGACAAGTGCAGCTGCTGCGCCTGATGCTGGGACAGCCCCGCTCCCAGATGTAAAGAACGCGACTTCCACAAACCTGGATTTTTTATGTACAACCCTGACCGTGACCGTTTGCTATATTCCTTTTTCTATGAAATAATGTGAATGATAATAAAACAGCTTTGACTTGA
P25713	MT3	Metallothionein-3	Homo sapiens	C14	ENST00000200691.5	GTGGCTCCTGCACCTGCGCGGACTCCTGCAAGTGCGAGGGATGCAAATGCACCTCCTGCAAGAAGA
P25713	MT3	Metallothionein-3	Homo sapiens	C16	ENST00000200691.5	GTGGCTCCTGCACCTGCGCGGACTCCTGCAAGTGCGAGGGATGCAAATGCACCTCCTGCAAGAAGA
P25713	MT3	Metallothionein-3	Homo sapiens	C20	ENST00000200691.5	GTGGCTCCTGCACCTGCGCGGACTCCTGCAAGTGCGAGGGATGCAAATGCACCTCCTGCAAGAAGA
P25713	MT3	Metallothionein-3	Homo sapiens	C22	ENST00000200691.5	GTGGCTCCTGCACCTGCGCGGACTCCTGCAAGTGCGAGGGATGCAAATGCACCTCCTGCAAGAAGA
P25713	MT3	Metallothionein-3	Homo sapiens	C25	ENST00000200691.5	GTGGCTCCTGCACCTGCGCGGACTCCTGCAAGTGCGAGGGATGCAAATGCACCTCCTGCAAGAAGA
P25713	MT3	Metallothionein-3	Homo sapiens	C27	ENST00000200691.5	GTGGCTCCTGCACCTGCGCGGACTCCTGCAAGTGCGAGGGATGCAAATGCACCTCCTGCAAGAAGA
P25713	MT3	Metallothionein-3	Homo sapiens	C30	ENST00000200691.5	GTGGCTCCTGCACCTGCGCGGACTCCTGCAAGTGCGAGGGATGCAAATGCACCTCCTGCAAGAAGA
P25713	MT3	Metallothionein-3	Homo sapiens	C34	ENST00000200691.5	GCTGCTGCTCCTGCTGCCCTGCGGAGTGTGAGAAGTGTGCCAAGGACTGTGTGTGCAAAGGCGGAGAGGCAGCTGAGGCAGAAGCAGAGAAGTGCAGCTGCTGCCAGTGAGAAGGCACCCCTCCGTGTGGAGCACGTGGAGATAGTGCCAGGTGGCTCAGTGCCACCTATGCCTGTGGTGAAGTGTGGCTGGTGTCCCCTTCCCCTGCTGACCTTGGAGGAATGACAATAAATCCCATGAACAGCA
P25713	MT3	Metallothionein-3	Homo sapiens	C35	ENST00000200691.5	GCTGCTGCTCCTGCTGCCCTGCGGAGTGTGAGAAGTGTGCCAAGGACTGTGTGTGCAAAGGCGGAGAGGCAGCTGAGGCAGAAGCAGAGAAGTGCAGCTGCTGCCAGTGAGAAGGCACCCCTCCGTGTGGAGCACGTGGAGATAGTGCCAGGTGGCTCAGTGCCACCTATGCCTGTGGTGAAGTGTGGCTGGTGTCCCCTTCCCCTGCTGACCTTGGAGGAATGACAATAAATCCCATGAACAGCA
P25713	MT3	Metallothionein-3	Homo sapiens	C37	ENST00000200691.5	GCTGCTGCTCCTGCTGCCCTGCGGAGTGTGAGAAGTGTGCCAAGGACTGTGTGTGCAAAGGCGGAGAGGCAGCTGAGGCAGAAGCAGAGAAGTGCAGCTGCTGCCAGTGAGAAGGCACCCCTCCGTGTGGAGCACGTGGAGATAGTGCCAGGTGGCTCAGTGCCACCTATGCCTGTGGTGAAGTGTGGCTGGTGTCCCCTTCCCCTGCTGACCTTGGAGGAATGACAATAAATCCCATGAACAGCA
P25713	MT3	Metallothionein-3	Homo sapiens	C38	ENST00000200691.5	GCTGCTGCTCCTGCTGCCCTGCGGAGTGTGAGAAGTGTGCCAAGGACTGTGTGTGCAAAGGCGGAGAGGCAGCTGAGGCAGAAGCAGAGAAGTGCAGCTGCTGCCAGTGAGAAGGCACCCCTCCGTGTGGAGCACGTGGAGATAGTGCCAGGTGGCTCAGTGCCACCTATGCCTGTGGTGAAGTGTGGCTGGTGTCCCCTTCCCCTGCTGACCTTGGAGGAATGACAATAAATCCCATGAACAGCA
P25713	MT3	Metallothionein-3	Homo sapiens	C42	ENST00000200691.5	GCTGCTGCTCCTGCTGCCCTGCGGAGTGTGAGAAGTGTGCCAAGGACTGTGTGTGCAAAGGCGGAGAGGCAGCTGAGGCAGAAGCAGAGAAGTGCAGCTGCTGCCAGTGAGAAGGCACCCCTCCGTGTGGAGCACGTGGAGATAGTGCCAGGTGGCTCAGTGCCACCTATGCCTGTGGTGAAGTGTGGCTGGTGTCCCCTTCCCCTGCTGACCTTGGAGGAATGACAATAAATCCCATGAACAGCA
P25713	MT3	Metallothionein-3	Homo sapiens	C45	ENST00000200691.5	GCTGCTGCTCCTGCTGCCCTGCGGAGTGTGAGAAGTGTGCCAAGGACTGTGTGTGCAAAGGCGGAGAGGCAGCTGAGGCAGAAGCAGAGAAGTGCAGCTGCTGCCAGTGAGAAGGCACCCCTCCGTGTGGAGCACGTGGAGATAGTGCCAGGTGGCTCAGTGCCACCTATGCCTGTGGTGAAGTGTGGCTGGTGTCCCCTTCCCCTGCTGACCTTGGAGGAATGACAATAAATCCCATGAACAGCA
P25713	MT3	Metallothionein-3	Homo sapiens	C49	ENST00000200691.5	GCTGCTGCTCCTGCTGCCCTGCGGAGTGTGAGAAGTGTGCCAAGGACTGTGTGTGCAAAGGCGGAGAGGCAGCTGAGGCAGAAGCAGAGAAGTGCAGCTGCTGCCAGTGAGAAGGCACCCCTCCGTGTGGAGCACGTGGAGATAGTGCCAGGTGGCTCAGTGCCACCTATGCCTGTGGTGAAGTGTGGCTGGTGTCCCCTTCCCCTGCTGACCTTGGAGGAATGACAATAAATCCCATGAACAGCA
P25713	MT3	Metallothionein-3	Homo sapiens	C51	ENST00000200691.5	GCTGCTGCTCCTGCTGCCCTGCGGAGTGTGAGAAGTGTGCCAAGGACTGTGTGTGCAAAGGCGGAGAGGCAGCTGAGGCAGAAGCAGAGAAGTGCAGCTGCTGCCAGTGAGAAGGCACCCCTCCGTGTGGAGCACGTGGAGATAGTGCCAGGTGGCTCAGTGCCACCTATGCCTGTGGTGAAGTGTGGCTGGTGTCCCCTTCCCCTGCTGACCTTGGAGGAATGACAATAAATCCCATGAACAGCA
P25713	MT3	Metallothionein-3	Homo sapiens	C64	ENST00000200691.5	GCTGCTGCTCCTGCTGCCCTGCGGAGTGTGAGAAGTGTGCCAAGGACTGTGTGTGCAAAGGCGGAGAGGCAGCTGAGGCAGAAGCAGAGAAGTGCAGCTGCTGCCAGTGAGAAGGCACCCCTCCGTGTGGAGCACGTGGAGATAGTGCCAGGTGGCTCAGTGCCACCTATGCCTGTGGTGAAGTGTGGCTGGTGTCCCCTTCCCCTGCTGACCTTGGAGGAATGACAATAAATCCCATGAACAGCA
P25713	MT3	Metallothionein-3	Homo sapiens	C66	ENST00000200691.5	GCTGCTGCTCCTGCTGCCCTGCGGAGTGTGAGAAGTGTGCCAAGGACTGTGTGTGCAAAGGCGGAGAGGCAGCTGAGGCAGAAGCAGAGAAGTGCAGCTGCTGCCAGTGAGAAGGCACCCCTCCGTGTGGAGCACGTGGAGATAGTGCCAGGTGGCTCAGTGCCACCTATGCCTGTGGTGAAGTGTGGCTGGTGTCCCCTTCCCCTGCTGACCTTGGAGGAATGACAATAAATCCCATGAACAGCA
P25713	MT3	Metallothionein-3	Homo sapiens	C67	ENST00000200691.5	GCTGCTGCTCCTGCTGCCCTGCGGAGTGTGAGAAGTGTGCCAAGGACTGTGTGTGCAAAGGCGGAGAGGCAGCTGAGGCAGAAGCAGAGAAGTGCAGCTGCTGCCAGTGAGAAGGCACCCCTCCGTGTGGAGCACGTGGAGATAGTGCCAGGTGGCTCAGTGCCACCTATGCCTGTGGTGAAGTGTGGCTGGTGTCCCCTTCCCCTGCTGACCTTGGAGGAATGACAATAAATCCCATGAACAGCA
P13640	MT1G	Metallothionein-1G	Homo sapiens	C5	ENST00000379811.4	ACTCCGCCTTCCACGTGCACCCACTGCCTCTTCCCTTCTCGCTTGGGAACTCTAGTCTCGCCTCGGGTTGCAATGGACCCCAACTGCTCCTGTGCCGCTG
P13640	MT1G	Metallothionein-1G	Homo sapiens	C7	ENST00000379811.4	ACTCCGCCTTCCACGTGCACCCACTGCCTCTTCCCTTCTCGCTTGGGAACTCTAGTCTCGCCTCGGGTTGCAATGGACCCCAACTGCTCCTGTGCCGCTG
P13640	MT1G	Metallothionein-1G	Homo sapiens	C22	ENST00000379811.4	CAGGTGTCTCCTGCACCTGCGCCAGCTCCTGCAAGTGCAAAGAGTGCAAATGCACCTCCTGCAAGAAGA
P13640	MT1G	Metallothionein-1G	Homo sapiens	C25	ENST00000379811.4	CAGGTGTCTCCTGCACCTGCGCCAGCTCCTGCAAGTGCAAAGAGTGCAAATGCACCTCCTGCAAGAAGA
P13640	MT1G	Metallothionein-1G	Homo sapiens	C14	ENST00000379811.4	CAGGTGTCTCCTGCACCTGCGCCAGCTCCTGCAAGTGCAAAGAGTGCAAATGCACCTCCTGCAAGAAGA
P13640	MT1G	Metallothionein-1G	Homo sapiens	C16	ENST00000379811.4	CAGGTGTCTCCTGCACCTGCGCCAGCTCCTGCAAGTGCAAAGAGTGCAAATGCACCTCCTGCAAGAAGA
P13640	MT1G	Metallothionein-1G	Homo sapiens	C27	ENST00000379811.4	CAGGTGTCTCCTGCACCTGCGCCAGCTCCTGCAAGTGCAAAGAGTGCAAATGCACCTCCTGCAAGAAGA
P13640	MT1G	Metallothionein-1G	Homo sapiens	C20	ENST00000379811.4	CAGGTGTCTCCTGCACCTGCGCCAGCTCCTGCAAGTGCAAAGAGTGCAAATGCACCTCCTGCAAGAAGA
P13640	MT1G	Metallothionein-1G	Homo sapiens	C30	ENST00000379811.4	CAGGTGTCTCCTGCACCTGCGCCAGCTCCTGCAAGTGCAAAGAGTGCAAATGCACCTCCTGCAAGAAGA
P13640	MT1G	Metallothionein-1G	Homo sapiens	C34	ENST00000379811.4	GCTGCTGCTCCTGCTGCCCTGTGGGCTGTGCCAAGTGTGCCCAGGGCTGCATCTGCAAAGGGGCATCGGAGAAGTGCAGCTGCTGCGCCTGATGTCGGGACAGCCCTGCTCCCAAGTACAAATAGAGTGACCCGTAAAATCCAGGATTTTTTGTTTTTTGCTACAATCTTGACCCCTTTGCTACATTCCTTTTTTTCTGTGAAATATGTGAATAATAATTAAACACTTAGACTTGATTCCC
P13640	MT1G	Metallothionein-1G	Homo sapiens	C35	ENST00000379811.4	GCTGCTGCTCCTGCTGCCCTGTGGGCTGTGCCAAGTGTGCCCAGGGCTGCATCTGCAAAGGGGCATCGGAGAAGTGCAGCTGCTGCGCCTGATGTCGGGACAGCCCTGCTCCCAAGTACAAATAGAGTGACCCGTAAAATCCAGGATTTTTTGTTTTTTGCTACAATCTTGACCCCTTTGCTACATTCCTTTTTTTCTGTGAAATATGTGAATAATAATTAAACACTTAGACTTGATTCCC
P13640	MT1G	Metallothionein-1G	Homo sapiens	C45	ENST00000379811.4	GCTGCTGCTCCTGCTGCCCTGTGGGCTGTGCCAAGTGTGCCCAGGGCTGCATCTGCAAAGGGGCATCGGAGAAGTGCAGCTGCTGCGCCTGATGTCGGGACAGCCCTGCTCCCAAGTACAAATAGAGTGACCCGTAAAATCCAGGATTTTTTGTTTTTTGCTACAATCTTGACCCCTTTGCTACATTCCTTTTTTTCTGTGAAATATGTGAATAATAATTAAACACTTAGACTTGATTCCC
P13640	MT1G	Metallothionein-1G	Homo sapiens	C49	ENST00000379811.4	GCTGCTGCTCCTGCTGCCCTGTGGGCTGTGCCAAGTGTGCCCAGGGCTGCATCTGCAAAGGGGCATCGGAGAAGTGCAGCTGCTGCGCCTGATGTCGGGACAGCCCTGCTCCCAAGTACAAATAGAGTGACCCGTAAAATCCAGGATTTTTTGTTTTTTGCTACAATCTTGACCCCTTTGCTACATTCCTTTTTTTCTGTGAAATATGTGAATAATAATTAAACACTTAGACTTGATTCCC
P13640	MT1G	Metallothionein-1G	Homo sapiens	C37	ENST00000379811.4	GCTGCTGCTCCTGCTGCCCTGTGGGCTGTGCCAAGTGTGCCCAGGGCTGCATCTGCAAAGGGGCATCGGAGAAGTGCAGCTGCTGCGCCTGATGTCGGGACAGCCCTGCTCCCAAGTACAAATAGAGTGACCCGTAAAATCCAGGATTTTTTGTTTTTTGCTACAATCTTGACCCCTTTGCTACATTCCTTTTTTTCTGTGAAATATGTGAATAATAATTAAACACTTAGACTTGATTCCC
P13640	MT1G	Metallothionein-1G	Homo sapiens	C38	ENST00000379811.4	GCTGCTGCTCCTGCTGCCCTGTGGGCTGTGCCAAGTGTGCCCAGGGCTGCATCTGCAAAGGGGCATCGGAGAAGTGCAGCTGCTGCGCCTGATGTCGGGACAGCCCTGCTCCCAAGTACAAATAGAGTGACCCGTAAAATCCAGGATTTTTTGTTTTTTGCTACAATCTTGACCCCTTTGCTACATTCCTTTTTTTCTGTGAAATATGTGAATAATAATTAAACACTTAGACTTGATTCCC
P13640	MT1G	Metallothionein-1G	Homo sapiens	C51	ENST00000379811.4	GCTGCTGCTCCTGCTGCCCTGTGGGCTGTGCCAAGTGTGCCCAGGGCTGCATCTGCAAAGGGGCATCGGAGAAGTGCAGCTGCTGCGCCTGATGTCGGGACAGCCCTGCTCCCAAGTACAAATAGAGTGACCCGTAAAATCCAGGATTTTTTGTTTTTTGCTACAATCTTGACCCCTTTGCTACATTCCTTTTTTTCTGTGAAATATGTGAATAATAATTAAACACTTAGACTTGATTCCC
P13640	MT1G	Metallothionein-1G	Homo sapiens	C42	ENST00000379811.4	GCTGCTGCTCCTGCTGCCCTGTGGGCTGTGCCAAGTGTGCCCAGGGCTGCATCTGCAAAGGGGCATCGGAGAAGTGCAGCTGCTGCGCCTGATGTCGGGACAGCCCTGCTCCCAAGTACAAATAGAGTGACCCGTAAAATCCAGGATTTTTTGTTTTTTGCTACAATCTTGACCCCTTTGCTACATTCCTTTTTTTCTGTGAAATATGTGAATAATAATTAAACACTTAGACTTGATTCCC
P13640	MT1G	Metallothionein-1G	Homo sapiens	C61	ENST00000379811.4	GCTGCTGCTCCTGCTGCCCTGTGGGCTGTGCCAAGTGTGCCCAGGGCTGCATCTGCAAAGGGGCATCGGAGAAGTGCAGCTGCTGCGCCTGATGTCGGGACAGCCCTGCTCCCAAGTACAAATAGAGTGACCCGTAAAATCCAGGATTTTTTGTTTTTTGCTACAATCTTGACCCCTTTGCTACATTCCTTTTTTTCTGTGAAATATGTGAATAATAATTAAACACTTAGACTTGATTCCC
P13640	MT1G	Metallothionein-1G	Homo sapiens	C58	ENST00000379811.4	GCTGCTGCTCCTGCTGCCCTGTGGGCTGTGCCAAGTGTGCCCAGGGCTGCATCTGCAAAGGGGCATCGGAGAAGTGCAGCTGCTGCGCCTGATGTCGGGACAGCCCTGCTCCCAAGTACAAATAGAGTGACCCGTAAAATCCAGGATTTTTTGTTTTTTGCTACAATCTTGACCCCTTTGCTACATTCCTTTTTTTCTGTGAAATATGTGAATAATAATTAAACACTTAGACTTGATTCCC
P13640	MT1G	Metallothionein-1G	Homo sapiens	C60	ENST00000379811.4	GCTGCTGCTCCTGCTGCCCTGTGGGCTGTGCCAAGTGTGCCCAGGGCTGCATCTGCAAAGGGGCATCGGAGAAGTGCAGCTGCTGCGCCTGATGTCGGGACAGCCCTGCTCCCAAGTACAAATAGAGTGACCCGTAAAATCCAGGATTTTTTGTTTTTTGCTACAATCTTGACCCCTTTGCTACATTCCTTTTTTTCTGTGAAATATGTGAATAATAATTAAACACTTAGACTTGATTCCC
P04732	MT1E	Metallothionein-1E	Homo sapiens	C5	ENST00000306061.10	CGGAACACGCTGGGAGGAGGGTGGAAGGCAACCTCGGGGAAACTGGGAAAGGCGGCCTGGACTTCGGGAACACCGCGTACCTGCGGGGGCACAGCCCCACCCGAGCGAACGGGCTCCAAAGGGGAGGTCCCGCGGTGCCCACCGCGCAGAGCTCAGGGGGTGGTGCGCCCGGCCCTTCTGCGGCGCACAGCCCAGCCCAGGAACGCGGGCGGTGCGGACTCAGCGGGCCGGGTGCAGGCGCGGAGCTGGGCCTCTGCGCCCGGCCCGACCTCCGTCTATAAATAGAGCAGCCAGTTGCAGGGCTCCATTCTGCTTTCCAACTGCCTGACTGCTTGTTCGTCTCACTGGTGTGAGCTCCAGCATCCCCTTTGCTCGAAATGGACCCCAACTGCTCTTGCG…
P04732	MT1E	Metallothionein-1E	Homo sapiens	C7	ENST00000306061.10	CGGAACACGCTGGGAGGAGGGTGGAAGGCAACCTCGGGGAAACTGGGAAAGGCGGCCTGGACTTCGGGAACACCGCGTACCTGCGGGGGCACAGCCCCACCCGAGCGAACGGGCTCCAAAGGGGAGGTCCCGCGGTGCCCACCGCGCAGAGCTCAGGGGGTGGTGCGCCCGGCCCTTCTGCGGCGCACAGCCCAGCCCAGGAACGCGGGCGGTGCGGACTCAGCGGGCCGGGTGCAGGCGCGGAGCTGGGCCTCTGCGCCCGGCCCGACCTCCGTCTATAAATAGAGCAGCCAGTTGCAGGGCTCCATTCTGCTTTCCAACTGCCTGACTGCTTGTTCGTCTCACTGGTGTGAGCTCCAGCATCCCCTTTGCTCGAAATGGACCCCAACTGCTCTTGCG…
P04732	MT1E	Metallothionein-1E	Homo sapiens	C21	ENST00000306061.10	GTGGCTCCTGCACGTGCGCCGGCTCCTGCAAGTGCAAAGAGTGCAAATGCACCTCCTGCAAGAAGA
P04732	MT1E	Metallothionein-1E	Homo sapiens	C24	ENST00000306061.10	GTGGCTCCTGCACGTGCGCCGGCTCCTGCAAGTGCAAAGAGTGCAAATGCACCTCCTGCAAGAAGA
P04732	MT1E	Metallothionein-1E	Homo sapiens	C13	ENST00000306061.10	GTGGCTCCTGCACGTGCGCCGGCTCCTGCAAGTGCAAAGAGTGCAAATGCACCTCCTGCAAGAAGA
P04732	MT1E	Metallothionein-1E	Homo sapiens	C15	ENST00000306061.10	GTGGCTCCTGCACGTGCGCCGGCTCCTGCAAGTGCAAAGAGTGCAAATGCACCTCCTGCAAGAAGA
P04732	MT1E	Metallothionein-1E	Homo sapiens	C26	ENST00000306061.10	GTGGCTCCTGCACGTGCGCCGGCTCCTGCAAGTGCAAAGAGTGCAAATGCACCTCCTGCAAGAAGA
P04732	MT1E	Metallothionein-1E	Homo sapiens	C19	ENST00000306061.10	GTGGCTCCTGCACGTGCGCCGGCTCCTGCAAGTGCAAAGAGTGCAAATGCACCTCCTGCAAGAAGA
P04732	MT1E	Metallothionein-1E	Homo sapiens	C29	ENST00000306061.10	GTGGCTCCTGCACGTGCGCCGGCTCCTGCAAGTGCAAAGAGTGCAAATGCACCTCCTGCAAGAAGA
P04732	MT1E	Metallothionein-1E	Homo sapiens	C33	ENST00000306061.10	GCTGCTGTTCCTGCTGCCCCGTGGGCTGTGCCAAGTGTGCCCAGGGCTGCGTCTGCAAAGGGGCATCGGAGAAGTGCAGCTGCTGTGCCTGATGTGGGAACAGCTCTTCTCCCAGATGTAAATAGAACAACCTGCACAACCTGGATTTTTTTAAAAATACAACACTGAGCCATTTGCTGCATTTCTTTTTATACTAAATATGTGACTGACAATAAAAACAATTTTGACTTTAA
P04732	MT1E	Metallothionein-1E	Homo sapiens	C34	ENST00000306061.10	GCTGCTGTTCCTGCTGCCCCGTGGGCTGTGCCAAGTGTGCCCAGGGCTGCGTCTGCAAAGGGGCATCGGAGAAGTGCAGCTGCTGTGCCTGATGTGGGAACAGCTCTTCTCCCAGATGTAAATAGAACAACCTGCACAACCTGGATTTTTTTAAAAATACAACACTGAGCCATTTGCTGCATTTCTTTTTATACTAAATATGTGACTGACAATAAAAACAATTTTGACTTTAA
P04732	MT1E	Metallothionein-1E	Homo sapiens	C44	ENST00000306061.10	GCTGCTGTTCCTGCTGCCCCGTGGGCTGTGCCAAGTGTGCCCAGGGCTGCGTCTGCAAAGGGGCATCGGAGAAGTGCAGCTGCTGTGCCTGATGTGGGAACAGCTCTTCTCCCAGATGTAAATAGAACAACCTGCACAACCTGGATTTTTTTAAAAATACAACACTGAGCCATTTGCTGCATTTCTTTTTATACTAAATATGTGACTGACAATAAAAACAATTTTGACTTTAA
P04732	MT1E	Metallothionein-1E	Homo sapiens	C48	ENST00000306061.10	GCTGCTGTTCCTGCTGCCCCGTGGGCTGTGCCAAGTGTGCCCAGGGCTGCGTCTGCAAAGGGGCATCGGAGAAGTGCAGCTGCTGTGCCTGATGTGGGAACAGCTCTTCTCCCAGATGTAAATAGAACAACCTGCACAACCTGGATTTTTTTAAAAATACAACACTGAGCCATTTGCTGCATTTCTTTTTATACTAAATATGTGACTGACAATAAAAACAATTTTGACTTTAA
P04732	MT1E	Metallothionein-1E	Homo sapiens	C36	ENST00000306061.10	GCTGCTGTTCCTGCTGCCCCGTGGGCTGTGCCAAGTGTGCCCAGGGCTGCGTCTGCAAAGGGGCATCGGAGAAGTGCAGCTGCTGTGCCTGATGTGGGAACAGCTCTTCTCCCAGATGTAAATAGAACAACCTGCACAACCTGGATTTTTTTAAAAATACAACACTGAGCCATTTGCTGCATTTCTTTTTATACTAAATATGTGACTGACAATAAAAACAATTTTGACTTTAA
P04732	MT1E	Metallothionein-1E	Homo sapiens	C37	ENST00000306061.10	GCTGCTGTTCCTGCTGCCCCGTGGGCTGTGCCAAGTGTGCCCAGGGCTGCGTCTGCAAAGGGGCATCGGAGAAGTGCAGCTGCTGTGCCTGATGTGGGAACAGCTCTTCTCCCAGATGTAAATAGAACAACCTGCACAACCTGGATTTTTTTAAAAATACAACACTGAGCCATTTGCTGCATTTCTTTTTATACTAAATATGTGACTGACAATAAAAACAATTTTGACTTTAA
P04732	MT1E	Metallothionein-1E	Homo sapiens	C50	ENST00000306061.10	GCTGCTGTTCCTGCTGCCCCGTGGGCTGTGCCAAGTGTGCCCAGGGCTGCGTCTGCAAAGGGGCATCGGAGAAGTGCAGCTGCTGTGCCTGATGTGGGAACAGCTCTTCTCCCAGATGTAAATAGAACAACCTGCACAACCTGGATTTTTTTAAAAATACAACACTGAGCCATTTGCTGCATTTCTTTTTATACTAAATATGTGACTGACAATAAAAACAATTTTGACTTTAA
P04732	MT1E	Metallothionein-1E	Homo sapiens	C41	ENST00000306061.10	GCTGCTGTTCCTGCTGCCCCGTGGGCTGTGCCAAGTGTGCCCAGGGCTGCGTCTGCAAAGGGGCATCGGAGAAGTGCAGCTGCTGTGCCTGATGTGGGAACAGCTCTTCTCCCAGATGTAAATAGAACAACCTGCACAACCTGGATTTTTTTAAAAATACAACACTGAGCCATTTGCTGCATTTCTTTTTATACTAAATATGTGACTGACAATAAAAACAATTTTGACTTTAA
P04732	MT1E	Metallothionein-1E	Homo sapiens	C60	ENST00000306061.10	GCTGCTGTTCCTGCTGCCCCGTGGGCTGTGCCAAGTGTGCCCAGGGCTGCGTCTGCAAAGGGGCATCGGAGAAGTGCAGCTGCTGTGCCTGATGTGGGAACAGCTCTTCTCCCAGATGTAAATAGAACAACCTGCACAACCTGGATTTTTTTAAAAATACAACACTGAGCCATTTGCTGCATTTCTTTTTATACTAAATATGTGACTGACAATAAAAACAATTTTGACTTTAA
P04732	MT1E	Metallothionein-1E	Homo sapiens	C57	ENST00000306061.10	GCTGCTGTTCCTGCTGCCCCGTGGGCTGTGCCAAGTGTGCCCAGGGCTGCGTCTGCAAAGGGGCATCGGAGAAGTGCAGCTGCTGTGCCTGATGTGGGAACAGCTCTTCTCCCAGATGTAAATAGAACAACCTGCACAACCTGGATTTTTTTAAAAATACAACACTGAGCCATTTGCTGCATTTCTTTTTATACTAAATATGTGACTGACAATAAAAACAATTTTGACTTTAA
P04732	MT1E	Metallothionein-1E	Homo sapiens	C59	ENST00000306061.10	GCTGCTGTTCCTGCTGCCCCGTGGGCTGTGCCAAGTGTGCCCAGGGCTGCGTCTGCAAAGGGGCATCGGAGAAGTGCAGCTGCTGTGCCTGATGTGGGAACAGCTCTTCTCCCAGATGTAAATAGAACAACCTGCACAACCTGGATTTTTTTAAAAATACAACACTGAGCCATTTGCTGCATTTCTTTTTATACTAAATATGTGACTGACAATAAAAACAATTTTGACTTTAA
P80297	MT1X	Metallothionein-1X	Homo sapiens	C5	ENST00000394485.5	ACCACGCTTTTCATCTGTCCCGCTGCGTGTTTTCCTCTTGATCGGGAACTCCTGCTTCTCCTTGCCTCGAAATGGACCCCAACTGCTCCTGCTCGCCTG
P80297	MT1X	Metallothionein-1X	Homo sapiens	C7	ENST00000394485.5	ACCACGCTTTTCATCTGTCCCGCTGCGTGTTTTCCTCTTGATCGGGAACTCCTGCTTCTCCTTGCCTCGAAATGGACCCCAACTGCTCCTGCTCGCCTG
P80297	MT1X	Metallothionein-1X	Homo sapiens	C21	ENST00000394485.5	TTGGCTCCTGTGCCTGTGCCGGCTCCTGCAAATGCAAAGAGTGCAAATGCACCTCCTGCAAGAAGA
P80297	MT1X	Metallothionein-1X	Homo sapiens	C24	ENST00000394485.5	TTGGCTCCTGTGCCTGTGCCGGCTCCTGCAAATGCAAAGAGTGCAAATGCACCTCCTGCAAGAAGA
P80297	MT1X	Metallothionein-1X	Homo sapiens	C13	ENST00000394485.5	TTGGCTCCTGTGCCTGTGCCGGCTCCTGCAAATGCAAAGAGTGCAAATGCACCTCCTGCAAGAAGA
P80297	MT1X	Metallothionein-1X	Homo sapiens	C15	ENST00000394485.5	TTGGCTCCTGTGCCTGTGCCGGCTCCTGCAAATGCAAAGAGTGCAAATGCACCTCCTGCAAGAAGA
P80297	MT1X	Metallothionein-1X	Homo sapiens	C26	ENST00000394485.5	TTGGCTCCTGTGCCTGTGCCGGCTCCTGCAAATGCAAAGAGTGCAAATGCACCTCCTGCAAGAAGA
P80297	MT1X	Metallothionein-1X	Homo sapiens	C19	ENST00000394485.5	TTGGCTCCTGTGCCTGTGCCGGCTCCTGCAAATGCAAAGAGTGCAAATGCACCTCCTGCAAGAAGA
P80297	MT1X	Metallothionein-1X	Homo sapiens	C29	ENST00000394485.5	TTGGCTCCTGTGCCTGTGCCGGCTCCTGCAAATGCAAAGAGTGCAAATGCACCTCCTGCAAGAAGA
P80297	MT1X	Metallothionein-1X	Homo sapiens	C33	ENST00000394485.5	GCTGCTGCTCCTGCTGCCCTGTGGGCTGTGCCAAGTGTGCCCAGGGCTGCATCTGCAAAGGGACGTCAGACAAGTGCAGCTGCTGTGCCTGATGCCAGGACAGCTGTGCTCTCAGATGTAAATAGAGCAACCTATATAAACCTGGATTTTTTTTTTTTTTTTTTTTGTACAACCCTGACCCGTTTGCTACATCTTTTTTTCTATGAAATATGTGAATGGCAATAAATTCATCTAGACTA
P80297	MT1X	Metallothionein-1X	Homo sapiens	C34	ENST00000394485.5	GCTGCTGCTCCTGCTGCCCTGTGGGCTGTGCCAAGTGTGCCCAGGGCTGCATCTGCAAAGGGACGTCAGACAAGTGCAGCTGCTGTGCCTGATGCCAGGACAGCTGTGCTCTCAGATGTAAATAGAGCAACCTATATAAACCTGGATTTTTTTTTTTTTTTTTTTTGTACAACCCTGACCCGTTTGCTACATCTTTTTTTCTATGAAATATGTGAATGGCAATAAATTCATCTAGACTA
P80297	MT1X	Metallothionein-1X	Homo sapiens	C44	ENST00000394485.5	GCTGCTGCTCCTGCTGCCCTGTGGGCTGTGCCAAGTGTGCCCAGGGCTGCATCTGCAAAGGGACGTCAGACAAGTGCAGCTGCTGTGCCTGATGCCAGGACAGCTGTGCTCTCAGATGTAAATAGAGCAACCTATATAAACCTGGATTTTTTTTTTTTTTTTTTTTGTACAACCCTGACCCGTTTGCTACATCTTTTTTTCTATGAAATATGTGAATGGCAATAAATTCATCTAGACTA
P80297	MT1X	Metallothionein-1X	Homo sapiens	C48	ENST00000394485.5	GCTGCTGCTCCTGCTGCCCTGTGGGCTGTGCCAAGTGTGCCCAGGGCTGCATCTGCAAAGGGACGTCAGACAAGTGCAGCTGCTGTGCCTGATGCCAGGACAGCTGTGCTCTCAGATGTAAATAGAGCAACCTATATAAACCTGGATTTTTTTTTTTTTTTTTTTTGTACAACCCTGACCCGTTTGCTACATCTTTTTTTCTATGAAATATGTGAATGGCAATAAATTCATCTAGACTA
P80297	MT1X	Metallothionein-1X	Homo sapiens	C36	ENST00000394485.5	GCTGCTGCTCCTGCTGCCCTGTGGGCTGTGCCAAGTGTGCCCAGGGCTGCATCTGCAAAGGGACGTCAGACAAGTGCAGCTGCTGTGCCTGATGCCAGGACAGCTGTGCTCTCAGATGTAAATAGAGCAACCTATATAAACCTGGATTTTTTTTTTTTTTTTTTTTGTACAACCCTGACCCGTTTGCTACATCTTTTTTTCTATGAAATATGTGAATGGCAATAAATTCATCTAGACTA
P80297	MT1X	Metallothionein-1X	Homo sapiens	C37	ENST00000394485.5	GCTGCTGCTCCTGCTGCCCTGTGGGCTGTGCCAAGTGTGCCCAGGGCTGCATCTGCAAAGGGACGTCAGACAAGTGCAGCTGCTGTGCCTGATGCCAGGACAGCTGTGCTCTCAGATGTAAATAGAGCAACCTATATAAACCTGGATTTTTTTTTTTTTTTTTTTTGTACAACCCTGACCCGTTTGCTACATCTTTTTTTCTATGAAATATGTGAATGGCAATAAATTCATCTAGACTA
P80297	MT1X	Metallothionein-1X	Homo sapiens	C50	ENST00000394485.5	GCTGCTGCTCCTGCTGCCCTGTGGGCTGTGCCAAGTGTGCCCAGGGCTGCATCTGCAAAGGGACGTCAGACAAGTGCAGCTGCTGTGCCTGATGCCAGGACAGCTGTGCTCTCAGATGTAAATAGAGCAACCTATATAAACCTGGATTTTTTTTTTTTTTTTTTTTGTACAACCCTGACCCGTTTGCTACATCTTTTTTTCTATGAAATATGTGAATGGCAATAAATTCATCTAGACTA
P80297	MT1X	Metallothionein-1X	Homo sapiens	C41	ENST00000394485.5	GCTGCTGCTCCTGCTGCCCTGTGGGCTGTGCCAAGTGTGCCCAGGGCTGCATCTGCAAAGGGACGTCAGACAAGTGCAGCTGCTGTGCCTGATGCCAGGACAGCTGTGCTCTCAGATGTAAATAGAGCAACCTATATAAACCTGGATTTTTTTTTTTTTTTTTTTTGTACAACCCTGACCCGTTTGCTACATCTTTTTTTCTATGAAATATGTGAATGGCAATAAATTCATCTAGACTA
P80297	MT1X	Metallothionein-1X	Homo sapiens	C60	ENST00000394485.5	GCTGCTGCTCCTGCTGCCCTGTGGGCTGTGCCAAGTGTGCCCAGGGCTGCATCTGCAAAGGGACGTCAGACAAGTGCAGCTGCTGTGCCTGATGCCAGGACAGCTGTGCTCTCAGATGTAAATAGAGCAACCTATATAAACCTGGATTTTTTTTTTTTTTTTTTTTGTACAACCCTGACCCGTTTGCTACATCTTTTTTTCTATGAAATATGTGAATGGCAATAAATTCATCTAGACTA
P80297	MT1X	Metallothionein-1X	Homo sapiens	C57	ENST00000394485.5	GCTGCTGCTCCTGCTGCCCTGTGGGCTGTGCCAAGTGTGCCCAGGGCTGCATCTGCAAAGGGACGTCAGACAAGTGCAGCTGCTGTGCCTGATGCCAGGACAGCTGTGCTCTCAGATGTAAATAGAGCAACCTATATAAACCTGGATTTTTTTTTTTTTTTTTTTTGTACAACCCTGACCCGTTTGCTACATCTTTTTTTCTATGAAATATGTGAATGGCAATAAATTCATCTAGACTA
P80297	MT1X	Metallothionein-1X	Homo sapiens	C59	ENST00000394485.5	GCTGCTGCTCCTGCTGCCCTGTGGGCTGTGCCAAGTGTGCCCAGGGCTGCATCTGCAAAGGGACGTCAGACAAGTGCAGCTGCTGTGCCTGATGCCAGGACAGCTGTGCTCTCAGATGTAAATAGAGCAACCTATATAAACCTGGATTTTTTTTTTTTTTTTTTTTGTACAACCCTGACCCGTTTGCTACATCTTTTTTTCTATGAAATATGTGAATGGCAATAAATTCATCTAGACTA
P07438	MT1B	Metallothionein-1B	Homo sapiens	C5	ENST00000334346.3	ATCACACCTTCCTCCTGCCCTGACTTCTCATATCTTGCCTAGGAACTCCAGGCTTGTCTTGGCTCCAAATGGATCCCAACTGCTCCTGCACCACAG
P07438	MT1B	Metallothionein-1B	Homo sapiens	C7	ENST00000334346.3	ATCACACCTTCCTCCTGCCCTGACTTCTCATATCTTGCCTAGGAACTCCAGGCTTGTCTTGGCTCCAAATGGATCCCAACTGCTCCTGCACCACAG
P07438	MT1B	Metallothionein-1B	Homo sapiens	C21	ENST00000334346.3	GTGGCTCCTGTGCCTGCGCCGGCTCCTGCAAGTGCAAAGAGTGCAAATGTACCTCCTGCAAGAAGT
P07438	MT1B	Metallothionein-1B	Homo sapiens	C24	ENST00000334346.3	GTGGCTCCTGTGCCTGCGCCGGCTCCTGCAAGTGCAAAGAGTGCAAATGTACCTCCTGCAAGAAGT
P07438	MT1B	Metallothionein-1B	Homo sapiens	C13	ENST00000334346.3	GTGGCTCCTGTGCCTGCGCCGGCTCCTGCAAGTGCAAAGAGTGCAAATGTACCTCCTGCAAGAAGT
P07438	MT1B	Metallothionein-1B	Homo sapiens	C15	ENST00000334346.3	GTGGCTCCTGTGCCTGCGCCGGCTCCTGCAAGTGCAAAGAGTGCAAATGTACCTCCTGCAAGAAGT
P07438	MT1B	Metallothionein-1B	Homo sapiens	C26	ENST00000334346.3	GTGGCTCCTGTGCCTGCGCCGGCTCCTGCAAGTGCAAAGAGTGCAAATGTACCTCCTGCAAGAAGT
P07438	MT1B	Metallothionein-1B	Homo sapiens	C19	ENST00000334346.3	GTGGCTCCTGTGCCTGCGCCGGCTCCTGCAAGTGCAAAGAGTGCAAATGTACCTCCTGCAAGAAGT
P07438	MT1B	Metallothionein-1B	Homo sapiens	C29	ENST00000334346.3	GTGGCTCCTGTGCCTGCGCCGGCTCCTGCAAGTGCAAAGAGTGCAAATGTACCTCCTGCAAGAAGT
P07438	MT1B	Metallothionein-1B	Homo sapiens	C33	ENST00000334346.3	GCTGCTGCTCTTGCTGCCCCGTGGGCTGTGCCAAGTGTGCCCAGGGCTGTGTCTGCAAAGGCTCATCAGAGAAGTGCCGCTGCTGTGCCTGATGTTGGGAGAGCCCTGCTCCCAGACATAAATAGAGCAACCAGTACTAACCTGGATTTTTTTTTTTAACTACCCTGACCGGTTTGCTACATTCTTTTTTCTATTCAATATGTGAAAGACAATAAAACACTTTTGACTTGA
P07438	MT1B	Metallothionein-1B	Homo sapiens	C34	ENST00000334346.3	GCTGCTGCTCTTGCTGCCCCGTGGGCTGTGCCAAGTGTGCCCAGGGCTGTGTCTGCAAAGGCTCATCAGAGAAGTGCCGCTGCTGTGCCTGATGTTGGGAGAGCCCTGCTCCCAGACATAAATAGAGCAACCAGTACTAACCTGGATTTTTTTTTTTAACTACCCTGACCGGTTTGCTACATTCTTTTTTCTATTCAATATGTGAAAGACAATAAAACACTTTTGACTTGA
P07438	MT1B	Metallothionein-1B	Homo sapiens	C44	ENST00000334346.3	GCTGCTGCTCTTGCTGCCCCGTGGGCTGTGCCAAGTGTGCCCAGGGCTGTGTCTGCAAAGGCTCATCAGAGAAGTGCCGCTGCTGTGCCTGATGTTGGGAGAGCCCTGCTCCCAGACATAAATAGAGCAACCAGTACTAACCTGGATTTTTTTTTTTAACTACCCTGACCGGTTTGCTACATTCTTTTTTCTATTCAATATGTGAAAGACAATAAAACACTTTTGACTTGA
P07438	MT1B	Metallothionein-1B	Homo sapiens	C48	ENST00000334346.3	GCTGCTGCTCTTGCTGCCCCGTGGGCTGTGCCAAGTGTGCCCAGGGCTGTGTCTGCAAAGGCTCATCAGAGAAGTGCCGCTGCTGTGCCTGATGTTGGGAGAGCCCTGCTCCCAGACATAAATAGAGCAACCAGTACTAACCTGGATTTTTTTTTTTAACTACCCTGACCGGTTTGCTACATTCTTTTTTCTATTCAATATGTGAAAGACAATAAAACACTTTTGACTTGA
P07438	MT1B	Metallothionein-1B	Homo sapiens	C36	ENST00000334346.3	GCTGCTGCTCTTGCTGCCCCGTGGGCTGTGCCAAGTGTGCCCAGGGCTGTGTCTGCAAAGGCTCATCAGAGAAGTGCCGCTGCTGTGCCTGATGTTGGGAGAGCCCTGCTCCCAGACATAAATAGAGCAACCAGTACTAACCTGGATTTTTTTTTTTAACTACCCTGACCGGTTTGCTACATTCTTTTTTCTATTCAATATGTGAAAGACAATAAAACACTTTTGACTTGA
P07438	MT1B	Metallothionein-1B	Homo sapiens	C37	ENST00000334346.3	GCTGCTGCTCTTGCTGCCCCGTGGGCTGTGCCAAGTGTGCCCAGGGCTGTGTCTGCAAAGGCTCATCAGAGAAGTGCCGCTGCTGTGCCTGATGTTGGGAGAGCCCTGCTCCCAGACATAAATAGAGCAACCAGTACTAACCTGGATTTTTTTTTTTAACTACCCTGACCGGTTTGCTACATTCTTTTTTCTATTCAATATGTGAAAGACAATAAAACACTTTTGACTTGA
P07438	MT1B	Metallothionein-1B	Homo sapiens	C50	ENST00000334346.3	GCTGCTGCTCTTGCTGCCCCGTGGGCTGTGCCAAGTGTGCCCAGGGCTGTGTCTGCAAAGGCTCATCAGAGAAGTGCCGCTGCTGTGCCTGATGTTGGGAGAGCCCTGCTCCCAGACATAAATAGAGCAACCAGTACTAACCTGGATTTTTTTTTTTAACTACCCTGACCGGTTTGCTACATTCTTTTTTCTATTCAATATGTGAAAGACAATAAAACACTTTTGACTTGA
P07438	MT1B	Metallothionein-1B	Homo sapiens	C41	ENST00000334346.3	GCTGCTGCTCTTGCTGCCCCGTGGGCTGTGCCAAGTGTGCCCAGGGCTGTGTCTGCAAAGGCTCATCAGAGAAGTGCCGCTGCTGTGCCTGATGTTGGGAGAGCCCTGCTCCCAGACATAAATAGAGCAACCAGTACTAACCTGGATTTTTTTTTTTAACTACCCTGACCGGTTTGCTACATTCTTTTTTCTATTCAATATGTGAAAGACAATAAAACACTTTTGACTTGA
P07438	MT1B	Metallothionein-1B	Homo sapiens	C60	ENST00000334346.3	GCTGCTGCTCTTGCTGCCCCGTGGGCTGTGCCAAGTGTGCCCAGGGCTGTGTCTGCAAAGGCTCATCAGAGAAGTGCCGCTGCTGTGCCTGATGTTGGGAGAGCCCTGCTCCCAGACATAAATAGAGCAACCAGTACTAACCTGGATTTTTTTTTTTAACTACCCTGACCGGTTTGCTACATTCTTTTTTCTATTCAATATGTGAAAGACAATAAAACACTTTTGACTTGA
P07438	MT1B	Metallothionein-1B	Homo sapiens	C57	ENST00000334346.3	GCTGCTGCTCTTGCTGCCCCGTGGGCTGTGCCAAGTGTGCCCAGGGCTGTGTCTGCAAAGGCTCATCAGAGAAGTGCCGCTGCTGTGCCTGATGTTGGGAGAGCCCTGCTCCCAGACATAAATAGAGCAACCAGTACTAACCTGGATTTTTTTTTTTAACTACCCTGACCGGTTTGCTACATTCTTTTTTCTATTCAATATGTGAAAGACAATAAAACACTTTTGACTTGA
P07438	MT1B	Metallothionein-1B	Homo sapiens	C59	ENST00000334346.3	GCTGCTGCTCTTGCTGCCCCGTGGGCTGTGCCAAGTGTGCCCAGGGCTGTGTCTGCAAAGGCTCATCAGAGAAGTGCCGCTGCTGTGCCTGATGTTGGGAGAGCCCTGCTCCCAGACATAAATAGAGCAACCAGTACTAACCTGGATTTTTTTTTTTAACTACCCTGACCGGTTTGCTACATTCTTTTTTCTATTCAATATGTGAAAGACAATAAAACACTTTTGACTTGA
P80294	MT1H	Metallothionein-1H	Homo sapiens	C5	ENST00000332374.5	ACCACGCCCTCCACGTGTTCCACTGCCTCTTCTCTTCTCGCTTGGGAACTCCAGTCTCACCTCGGCTTGCAATGGACCCCAACTGCTCCTGCGAGGCTG
P80294	MT1H	Metallothionein-1H	Homo sapiens	C7	ENST00000332374.5	ACCACGCCCTCCACGTGTTCCACTGCCTCTTCTCTTCTCGCTTGGGAACTCCAGTCTCACCTCGGCTTGCAATGGACCCCAACTGCTCCTGCGAGGCTG
P80294	MT1H	Metallothionein-1H	Homo sapiens	C21	ENST00000332374.5	GTGGCTCCTGCGCCTGCGCCGGCTCCTGCAAGTGCAAAAAGTGCAAATGCACCTCCTGCAAGAAGA
P80294	MT1H	Metallothionein-1H	Homo sapiens	C24	ENST00000332374.5	GTGGCTCCTGCGCCTGCGCCGGCTCCTGCAAGTGCAAAAAGTGCAAATGCACCTCCTGCAAGAAGA
P80294	MT1H	Metallothionein-1H	Homo sapiens	C13	ENST00000332374.5	GTGGCTCCTGCGCCTGCGCCGGCTCCTGCAAGTGCAAAAAGTGCAAATGCACCTCCTGCAAGAAGA
P80294	MT1H	Metallothionein-1H	Homo sapiens	C15	ENST00000332374.5	GTGGCTCCTGCGCCTGCGCCGGCTCCTGCAAGTGCAAAAAGTGCAAATGCACCTCCTGCAAGAAGA
P80294	MT1H	Metallothionein-1H	Homo sapiens	C26	ENST00000332374.5	GTGGCTCCTGCGCCTGCGCCGGCTCCTGCAAGTGCAAAAAGTGCAAATGCACCTCCTGCAAGAAGA
P80294	MT1H	Metallothionein-1H	Homo sapiens	C19	ENST00000332374.5	GTGGCTCCTGCGCCTGCGCCGGCTCCTGCAAGTGCAAAAAGTGCAAATGCACCTCCTGCAAGAAGA
P80294	MT1H	Metallothionein-1H	Homo sapiens	C29	ENST00000332374.5	GTGGCTCCTGCGCCTGCGCCGGCTCCTGCAAGTGCAAAAAGTGCAAATGCACCTCCTGCAAGAAGA
P80294	MT1H	Metallothionein-1H	Homo sapiens	C33	ENST00000332374.5	GCTGCTGCTCCTGTTGCCCCCTGGGCTGTGCCAAGTGTGCCCAGGGCTGCATCTGCAAAGGGGCGTCAGAGAAGTGCAGCTGCTGTGCCTGATGTCGGGACAGCCCTGCTGTCAGATGAAAACAGAATGACACGTAAAATCCAGGATTTTTTTTTTCTACAACTCCGACTCATTTGCTACATTCCTTTTTTTCTGTGAAATATGTGAATAATAATTAAACACTTAGACTTGA
P80294	MT1H	Metallothionein-1H	Homo sapiens	C34	ENST00000332374.5	GCTGCTGCTCCTGTTGCCCCCTGGGCTGTGCCAAGTGTGCCCAGGGCTGCATCTGCAAAGGGGCGTCAGAGAAGTGCAGCTGCTGTGCCTGATGTCGGGACAGCCCTGCTGTCAGATGAAAACAGAATGACACGTAAAATCCAGGATTTTTTTTTTCTACAACTCCGACTCATTTGCTACATTCCTTTTTTTCTGTGAAATATGTGAATAATAATTAAACACTTAGACTTGA
P80294	MT1H	Metallothionein-1H	Homo sapiens	C44	ENST00000332374.5	GCTGCTGCTCCTGTTGCCCCCTGGGCTGTGCCAAGTGTGCCCAGGGCTGCATCTGCAAAGGGGCGTCAGAGAAGTGCAGCTGCTGTGCCTGATGTCGGGACAGCCCTGCTGTCAGATGAAAACAGAATGACACGTAAAATCCAGGATTTTTTTTTTCTACAACTCCGACTCATTTGCTACATTCCTTTTTTTCTGTGAAATATGTGAATAATAATTAAACACTTAGACTTGA
P80294	MT1H	Metallothionein-1H	Homo sapiens	C48	ENST00000332374.5	GCTGCTGCTCCTGTTGCCCCCTGGGCTGTGCCAAGTGTGCCCAGGGCTGCATCTGCAAAGGGGCGTCAGAGAAGTGCAGCTGCTGTGCCTGATGTCGGGACAGCCCTGCTGTCAGATGAAAACAGAATGACACGTAAAATCCAGGATTTTTTTTTTCTACAACTCCGACTCATTTGCTACATTCCTTTTTTTCTGTGAAATATGTGAATAATAATTAAACACTTAGACTTGA
P80294	MT1H	Metallothionein-1H	Homo sapiens	C36	ENST00000332374.5	GCTGCTGCTCCTGTTGCCCCCTGGGCTGTGCCAAGTGTGCCCAGGGCTGCATCTGCAAAGGGGCGTCAGAGAAGTGCAGCTGCTGTGCCTGATGTCGGGACAGCCCTGCTGTCAGATGAAAACAGAATGACACGTAAAATCCAGGATTTTTTTTTTCTACAACTCCGACTCATTTGCTACATTCCTTTTTTTCTGTGAAATATGTGAATAATAATTAAACACTTAGACTTGA
P80294	MT1H	Metallothionein-1H	Homo sapiens	C37	ENST00000332374.5	GCTGCTGCTCCTGTTGCCCCCTGGGCTGTGCCAAGTGTGCCCAGGGCTGCATCTGCAAAGGGGCGTCAGAGAAGTGCAGCTGCTGTGCCTGATGTCGGGACAGCCCTGCTGTCAGATGAAAACAGAATGACACGTAAAATCCAGGATTTTTTTTTTCTACAACTCCGACTCATTTGCTACATTCCTTTTTTTCTGTGAAATATGTGAATAATAATTAAACACTTAGACTTGA
P80294	MT1H	Metallothionein-1H	Homo sapiens	C50	ENST00000332374.5	GCTGCTGCTCCTGTTGCCCCCTGGGCTGTGCCAAGTGTGCCCAGGGCTGCATCTGCAAAGGGGCGTCAGAGAAGTGCAGCTGCTGTGCCTGATGTCGGGACAGCCCTGCTGTCAGATGAAAACAGAATGACACGTAAAATCCAGGATTTTTTTTTTCTACAACTCCGACTCATTTGCTACATTCCTTTTTTTCTGTGAAATATGTGAATAATAATTAAACACTTAGACTTGA
P80294	MT1H	Metallothionein-1H	Homo sapiens	C41	ENST00000332374.5	GCTGCTGCTCCTGTTGCCCCCTGGGCTGTGCCAAGTGTGCCCAGGGCTGCATCTGCAAAGGGGCGTCAGAGAAGTGCAGCTGCTGTGCCTGATGTCGGGACAGCCCTGCTGTCAGATGAAAACAGAATGACACGTAAAATCCAGGATTTTTTTTTTCTACAACTCCGACTCATTTGCTACATTCCTTTTTTTCTGTGAAATATGTGAATAATAATTAAACACTTAGACTTGA
P80294	MT1H	Metallothionein-1H	Homo sapiens	C60	ENST00000332374.5	GCTGCTGCTCCTGTTGCCCCCTGGGCTGTGCCAAGTGTGCCCAGGGCTGCATCTGCAAAGGGGCGTCAGAGAAGTGCAGCTGCTGTGCCTGATGTCGGGACAGCCCTGCTGTCAGATGAAAACAGAATGACACGTAAAATCCAGGATTTTTTTTTTCTACAACTCCGACTCATTTGCTACATTCCTTTTTTTCTGTGAAATATGTGAATAATAATTAAACACTTAGACTTGA
P80294	MT1H	Metallothionein-1H	Homo sapiens	C57	ENST00000332374.5	GCTGCTGCTCCTGTTGCCCCCTGGGCTGTGCCAAGTGTGCCCAGGGCTGCATCTGCAAAGGGGCGTCAGAGAAGTGCAGCTGCTGTGCCTGATGTCGGGACAGCCCTGCTGTCAGATGAAAACAGAATGACACGTAAAATCCAGGATTTTTTTTTTCTACAACTCCGACTCATTTGCTACATTCCTTTTTTTCTGTGAAATATGTGAATAATAATTAAACACTTAGACTTGA
P80294	MT1H	Metallothionein-1H	Homo sapiens	C59	ENST00000332374.5	GCTGCTGCTCCTGTTGCCCCCTGGGCTGTGCCAAGTGTGCCCAGGGCTGCATCTGCAAAGGGGCGTCAGAGAAGTGCAGCTGCTGTGCCTGATGTCGGGACAGCCCTGCTGTCAGATGAAAACAGAATGACACGTAAAATCCAGGATTTTTTTTTTCTACAACTCCGACTCATTTGCTACATTCCTTTTTTTCTGTGAAATATGTGAATAATAATTAAACACTTAGACTTGA
Q8N339	MT1M	Metallothionein-1M	Homo sapiens	C5	ENST00000379818.4	ACCACGCCGTCCGGGTGGGCCTAGCAGTCGCTCCATTTATCGCTTGAGATCTCCAGCCTTACCGCGGCTCGAAATGGACCCCAACTGCTCCTGCACCACTG
Q8N339	MT1M	Metallothionein-1M	Homo sapiens	C7	ENST00000379818.4	ACCACGCCGTCCGGGTGGGCCTAGCAGTCGCTCCATTTATCGCTTGAGATCTCCAGCCTTACCGCGGCTCGAAATGGACCCCAACTGCTCCTGCACCACTG
Q8N339	MT1M	Metallothionein-1M	Homo sapiens	C21	ENST00000379818.4	GTGTCTCCTGCGCCTGCACCGGCTCCTGCACGTGCAAAGAGTGCAAATGCACCTCCTGCAAGAAGA
Q8N339	MT1M	Metallothionein-1M	Homo sapiens	C24	ENST00000379818.4	GTGTCTCCTGCGCCTGCACCGGCTCCTGCACGTGCAAAGAGTGCAAATGCACCTCCTGCAAGAAGA
Q8N339	MT1M	Metallothionein-1M	Homo sapiens	C13	ENST00000379818.4	GTGTCTCCTGCGCCTGCACCGGCTCCTGCACGTGCAAAGAGTGCAAATGCACCTCCTGCAAGAAGA
Q8N339	MT1M	Metallothionein-1M	Homo sapiens	C15	ENST00000379818.4	GTGTCTCCTGCGCCTGCACCGGCTCCTGCACGTGCAAAGAGTGCAAATGCACCTCCTGCAAGAAGA
Q8N339	MT1M	Metallothionein-1M	Homo sapiens	C26	ENST00000379818.4	GTGTCTCCTGCGCCTGCACCGGCTCCTGCACGTGCAAAGAGTGCAAATGCACCTCCTGCAAGAAGA
Q8N339	MT1M	Metallothionein-1M	Homo sapiens	C19	ENST00000379818.4	GTGTCTCCTGCGCCTGCACCGGCTCCTGCACGTGCAAAGAGTGCAAATGCACCTCCTGCAAGAAGA
Q8N339	MT1M	Metallothionein-1M	Homo sapiens	C29	ENST00000379818.4	GTGTCTCCTGCGCCTGCACCGGCTCCTGCACGTGCAAAGAGTGCAAATGCACCTCCTGCAAGAAGA
Q8N339	MT1M	Metallothionein-1M	Homo sapiens	C33	ENST00000379818.4	GCTGCTGCTCCTGCTGCCCCGTGGGCTGTGCCAAGTGTGCCCACGGCTGTGTCTGCAAAGGGACGTTGGAGAACTGCAGCTGCTGTGCCTGATGTGGGAACAGCTCTTCTCCCAGATGTTAATAGAACAAGCTGCACAACCTGGATTTTTTTTCAATACGATACTGAGCCATTTGCTGCATTTCTTTTTATATTAAATATGTGAGTGACAATAAAACAATTTTGACTTGAA
Q8N339	MT1M	Metallothionein-1M	Homo sapiens	C34	ENST00000379818.4	GCTGCTGCTCCTGCTGCCCCGTGGGCTGTGCCAAGTGTGCCCACGGCTGTGTCTGCAAAGGGACGTTGGAGAACTGCAGCTGCTGTGCCTGATGTGGGAACAGCTCTTCTCCCAGATGTTAATAGAACAAGCTGCACAACCTGGATTTTTTTTCAATACGATACTGAGCCATTTGCTGCATTTCTTTTTATATTAAATATGTGAGTGACAATAAAACAATTTTGACTTGAA
Q8N339	MT1M	Metallothionein-1M	Homo sapiens	C44	ENST00000379818.4	GCTGCTGCTCCTGCTGCCCCGTGGGCTGTGCCAAGTGTGCCCACGGCTGTGTCTGCAAAGGGACGTTGGAGAACTGCAGCTGCTGTGCCTGATGTGGGAACAGCTCTTCTCCCAGATGTTAATAGAACAAGCTGCACAACCTGGATTTTTTTTCAATACGATACTGAGCCATTTGCTGCATTTCTTTTTATATTAAATATGTGAGTGACAATAAAACAATTTTGACTTGAA
Q8N339	MT1M	Metallothionein-1M	Homo sapiens	C48	ENST00000379818.4	GCTGCTGCTCCTGCTGCCCCGTGGGCTGTGCCAAGTGTGCCCACGGCTGTGTCTGCAAAGGGACGTTGGAGAACTGCAGCTGCTGTGCCTGATGTGGGAACAGCTCTTCTCCCAGATGTTAATAGAACAAGCTGCACAACCTGGATTTTTTTTCAATACGATACTGAGCCATTTGCTGCATTTCTTTTTATATTAAATATGTGAGTGACAATAAAACAATTTTGACTTGAA
Q8N339	MT1M	Metallothionein-1M	Homo sapiens	C36	ENST00000379818.4	GCTGCTGCTCCTGCTGCCCCGTGGGCTGTGCCAAGTGTGCCCACGGCTGTGTCTGCAAAGGGACGTTGGAGAACTGCAGCTGCTGTGCCTGATGTGGGAACAGCTCTTCTCCCAGATGTTAATAGAACAAGCTGCACAACCTGGATTTTTTTTCAATACGATACTGAGCCATTTGCTGCATTTCTTTTTATATTAAATATGTGAGTGACAATAAAACAATTTTGACTTGAA
Q8N339	MT1M	Metallothionein-1M	Homo sapiens	C37	ENST00000379818.4	GCTGCTGCTCCTGCTGCCCCGTGGGCTGTGCCAAGTGTGCCCACGGCTGTGTCTGCAAAGGGACGTTGGAGAACTGCAGCTGCTGTGCCTGATGTGGGAACAGCTCTTCTCCCAGATGTTAATAGAACAAGCTGCACAACCTGGATTTTTTTTCAATACGATACTGAGCCATTTGCTGCATTTCTTTTTATATTAAATATGTGAGTGACAATAAAACAATTTTGACTTGAA
Q8N339	MT1M	Metallothionein-1M	Homo sapiens	C50	ENST00000379818.4	GCTGCTGCTCCTGCTGCCCCGTGGGCTGTGCCAAGTGTGCCCACGGCTGTGTCTGCAAAGGGACGTTGGAGAACTGCAGCTGCTGTGCCTGATGTGGGAACAGCTCTTCTCCCAGATGTTAATAGAACAAGCTGCACAACCTGGATTTTTTTTCAATACGATACTGAGCCATTTGCTGCATTTCTTTTTATATTAAATATGTGAGTGACAATAAAACAATTTTGACTTGAA
Q8N339	MT1M	Metallothionein-1M	Homo sapiens	C41	ENST00000379818.4	GCTGCTGCTCCTGCTGCCCCGTGGGCTGTGCCAAGTGTGCCCACGGCTGTGTCTGCAAAGGGACGTTGGAGAACTGCAGCTGCTGTGCCTGATGTGGGAACAGCTCTTCTCCCAGATGTTAATAGAACAAGCTGCACAACCTGGATTTTTTTTCAATACGATACTGAGCCATTTGCTGCATTTCTTTTTATATTAAATATGTGAGTGACAATAAAACAATTTTGACTTGAA
Q8N339	MT1M	Metallothionein-1M	Homo sapiens	C60	ENST00000379818.4	GCTGCTGCTCCTGCTGCCCCGTGGGCTGTGCCAAGTGTGCCCACGGCTGTGTCTGCAAAGGGACGTTGGAGAACTGCAGCTGCTGTGCCTGATGTGGGAACAGCTCTTCTCCCAGATGTTAATAGAACAAGCTGCACAACCTGGATTTTTTTTCAATACGATACTGAGCCATTTGCTGCATTTCTTTTTATATTAAATATGTGAGTGACAATAAAACAATTTTGACTTGAA
Q8N339	MT1M	Metallothionein-1M	Homo sapiens	C57	ENST00000379818.4	GCTGCTGCTCCTGCTGCCCCGTGGGCTGTGCCAAGTGTGCCCACGGCTGTGTCTGCAAAGGGACGTTGGAGAACTGCAGCTGCTGTGCCTGATGTGGGAACAGCTCTTCTCCCAGATGTTAATAGAACAAGCTGCACAACCTGGATTTTTTTTCAATACGATACTGAGCCATTTGCTGCATTTCTTTTTATATTAAATATGTGAGTGACAATAAAACAATTTTGACTTGAA
Q8N339	MT1M	Metallothionein-1M	Homo sapiens	C59	ENST00000379818.4	GCTGCTGCTCCTGCTGCCCCGTGGGCTGTGCCAAGTGTGCCCACGGCTGTGTCTGCAAAGGGACGTTGGAGAACTGCAGCTGCTGTGCCTGATGTGGGAACAGCTCTTCTCCCAGATGTTAATAGAACAAGCTGCACAACCTGGATTTTTTTTCAATACGATACTGAGCCATTTGCTGCATTTCTTTTTATATTAAATATGTGAGTGACAATAAAACAATTTTGACTTGAA
P47944	MT4	Metallothionein-4	Homo sapiens	Y30	ENST00000219162.4	GAGGAATCTGCATGTGTGGAGACAACTGCAAATGCACAACCTGCAACTGTAAAACATATTGGAAGA
P47944	MT4	Metallothionein-4	Homo sapiens	E5	ENST00000219162.4	ACTCAGCCTCCCTTCCCCAGCCGTGACAGCACTGGAGCCTTTCGGACACCTGGACCATGGACCCCAGGGAATGTGTCTGCATGTCTG
P47944	MT4	Metallothionein-4	Homo sapiens	C22	ENST00000219162.4	GAGGAATCTGCATGTGTGGAGACAACTGCAAATGCACAACCTGCAACTGTAAAACATATTGGAAGA
P47944	MT4	Metallothionein-4	Homo sapiens	C25	ENST00000219162.4	GAGGAATCTGCATGTGTGGAGACAACTGCAAATGCACAACCTGCAACTGTAAAACATATTGGAAGA
P47944	MT4	Metallothionein-4	Homo sapiens	C14	ENST00000219162.4	GAGGAATCTGCATGTGTGGAGACAACTGCAAATGCACAACCTGCAACTGTAAAACATATTGGAAGA
P47944	MT4	Metallothionein-4	Homo sapiens	C16	ENST00000219162.4	GAGGAATCTGCATGTGTGGAGACAACTGCAAATGCACAACCTGCAACTGTAAAACATATTGGAAGA
P47944	MT4	Metallothionein-4	Homo sapiens	C27	ENST00000219162.4	GAGGAATCTGCATGTGTGGAGACAACTGCAAATGCACAACCTGCAACTGTAAAACATATTGGAAGA
P47944	MT4	Metallothionein-4	Homo sapiens	C20	ENST00000219162.4	GAGGAATCTGCATGTGTGGAGACAACTGCAAATGCACAACCTGCAACTGTAAAACATATTGGAAGA
P47944	MT4	Metallothionein-4	Homo sapiens	C34	ENST00000219162.4	GCTGCTGTCCCTGCTGCCCCCCGGGCTGTGCCAAATGTGCCCGGGGCTGCATCTGCAAAGGAGGCTCAGACAAGTGCAGCTGCTGCCCATGAAAGCCATCCATCGTGCCCACCCCTT
P47944	MT4	Metallothionein-4	Homo sapiens	C35	ENST00000219162.4	GCTGCTGTCCCTGCTGCCCCCCGGGCTGTGCCAAATGTGCCCGGGGCTGCATCTGCAAAGGAGGCTCAGACAAGTGCAGCTGCTGCCCATGAAAGCCATCCATCGTGCCCACCCCTT
P47944	MT4	Metallothionein-4	Homo sapiens	C45	ENST00000219162.4	GCTGCTGTCCCTGCTGCCCCCCGGGCTGTGCCAAATGTGCCCGGGGCTGCATCTGCAAAGGAGGCTCAGACAAGTGCAGCTGCTGCCCATGAAAGCCATCCATCGTGCCCACCCCTT
P47944	MT4	Metallothionein-4	Homo sapiens	C49	ENST00000219162.4	GCTGCTGTCCCTGCTGCCCCCCGGGCTGTGCCAAATGTGCCCGGGGCTGCATCTGCAAAGGAGGCTCAGACAAGTGCAGCTGCTGCCCATGAAAGCCATCCATCGTGCCCACCCCTT
P47944	MT4	Metallothionein-4	Homo sapiens	C37	ENST00000219162.4	GCTGCTGTCCCTGCTGCCCCCCGGGCTGTGCCAAATGTGCCCGGGGCTGCATCTGCAAAGGAGGCTCAGACAAGTGCAGCTGCTGCCCATGAAAGCCATCCATCGTGCCCACCCCTT
P47944	MT4	Metallothionein-4	Homo sapiens	C38	ENST00000219162.4	GCTGCTGTCCCTGCTGCCCCCCGGGCTGTGCCAAATGTGCCCGGGGCTGCATCTGCAAAGGAGGCTCAGACAAGTGCAGCTGCTGCCCATGAAAGCCATCCATCGTGCCCACCCCTT
P47944	MT4	Metallothionein-4	Homo sapiens	C51	ENST00000219162.4	GCTGCTGTCCCTGCTGCCCCCCGGGCTGTGCCAAATGTGCCCGGGGCTGCATCTGCAAAGGAGGCTCAGACAAGTGCAGCTGCTGCCCATGAAAGCCATCCATCGTGCCCACCCCTT
P47944	MT4	Metallothionein-4	Homo sapiens	C42	ENST00000219162.4	GCTGCTGTCCCTGCTGCCCCCCGGGCTGTGCCAAATGTGCCCGGGGCTGCATCTGCAAAGGAGGCTCAGACAAGTGCAGCTGCTGCCCATGAAAGCCATCCATCGTGCCCACCCCTT
P47944	MT4	Metallothionein-4	Homo sapiens	C61	ENST00000219162.4	GCTGCTGTCCCTGCTGCCCCCCGGGCTGTGCCAAATGTGCCCGGGGCTGCATCTGCAAAGGAGGCTCAGACAAGTGCAGCTGCTGCCCATGAAAGCCATCCATCGTGCCCACCCCTT
P47944	MT4	Metallothionein-4	Homo sapiens	C58	ENST00000219162.4	GCTGCTGTCCCTGCTGCCCCCCGGGCTGTGCCAAATGTGCCCGGGGCTGCATCTGCAAAGGAGGCTCAGACAAGTGCAGCTGCTGCCCATGAAAGCCATCCATCGTGCCCACCCCTT
P47944	MT4	Metallothionein-4	Homo sapiens	C60	ENST00000219162.4	GCTGCTGTCCCTGCTGCCCCCCGGGCTGTGCCAAATGTGCCCGGGGCTGCATCTGCAAAGGAGGCTCAGACAAGTGCAGCTGCTGCCCATGAAAGCCATCCATCGTGCCCACCCCTT
P04733	MT1F	Metallothionein-1F	Homo sapiens	C5	ENST00000334350.7	ATCAAAGCAGCGGCCGGCTGTTGGGGTCCACCACGCCTTCCACCTGCCCCACTGCTTCTTCGCTTCTCTCTTGGAAAGTCCAGTCTCTCCTCGGCTTGCAATGGACCCCAACTGCTCCTGCGCCGCTG
P04733	MT1F	Metallothionein-1F	Homo sapiens	C7	ENST00000334350.7	ATCAAAGCAGCGGCCGGCTGTTGGGGTCCACCACGCCTTCCACCTGCCCCACTGCTTCTTCGCTTCTCTCTTGGAAAGTCCAGTCTCTCCTCGGCTTGCAATGGACCCCAACTGCTCCTGCGCCGCTG
P04733	MT1F	Metallothionein-1F	Homo sapiens	C21	ENST00000334350.7	GTGTCTCCTGCACCTGCGCTGGTTCCTGCAAGTGCAAAGAGTGCAAATGCACCTCCTGCAAGAAGA
P04733	MT1F	Metallothionein-1F	Homo sapiens	C24	ENST00000334350.7	GTGTCTCCTGCACCTGCGCTGGTTCCTGCAAGTGCAAAGAGTGCAAATGCACCTCCTGCAAGAAGA
P04733	MT1F	Metallothionein-1F	Homo sapiens	C13	ENST00000334350.7	GTGTCTCCTGCACCTGCGCTGGTTCCTGCAAGTGCAAAGAGTGCAAATGCACCTCCTGCAAGAAGA
P04733	MT1F	Metallothionein-1F	Homo sapiens	C15	ENST00000334350.7	GTGTCTCCTGCACCTGCGCTGGTTCCTGCAAGTGCAAAGAGTGCAAATGCACCTCCTGCAAGAAGA
P04733	MT1F	Metallothionein-1F	Homo sapiens	C26	ENST00000334350.7	GTGTCTCCTGCACCTGCGCTGGTTCCTGCAAGTGCAAAGAGTGCAAATGCACCTCCTGCAAGAAGA
P04733	MT1F	Metallothionein-1F	Homo sapiens	C19	ENST00000334350.7	GTGTCTCCTGCACCTGCGCTGGTTCCTGCAAGTGCAAAGAGTGCAAATGCACCTCCTGCAAGAAGA
P04733	MT1F	Metallothionein-1F	Homo sapiens	C29	ENST00000334350.7	GTGTCTCCTGCACCTGCGCTGGTTCCTGCAAGTGCAAAGAGTGCAAATGCACCTCCTGCAAGAAGA
P04733	MT1F	Metallothionein-1F	Homo sapiens	C33	ENST00000334350.7	GCTGCTGCTCCTGCTGCCCCGTGGGCTGTAGCAAGTGTGCCCAGGGCTGTGTTTGCAAAGGGGCGTCAGAGAAGTGCAGCTGCTGCGACTGATGCCAGGACAACCTTTCTCCCAGATGTAAACAGAGAGACATGTACAAACCTGGATTTTTTTTTTATACCACCTTGACCCATTTGCTACATTCCTTTTCCTGTGAAATATGTGAGTGATAATTAAACACTTTAGACCTGA
P04733	MT1F	Metallothionein-1F	Homo sapiens	C34	ENST00000334350.7	GCTGCTGCTCCTGCTGCCCCGTGGGCTGTAGCAAGTGTGCCCAGGGCTGTGTTTGCAAAGGGGCGTCAGAGAAGTGCAGCTGCTGCGACTGATGCCAGGACAACCTTTCTCCCAGATGTAAACAGAGAGACATGTACAAACCTGGATTTTTTTTTTATACCACCTTGACCCATTTGCTACATTCCTTTTCCTGTGAAATATGTGAGTGATAATTAAACACTTTAGACCTGA
P04733	MT1F	Metallothionein-1F	Homo sapiens	C44	ENST00000334350.7	GCTGCTGCTCCTGCTGCCCCGTGGGCTGTAGCAAGTGTGCCCAGGGCTGTGTTTGCAAAGGGGCGTCAGAGAAGTGCAGCTGCTGCGACTGATGCCAGGACAACCTTTCTCCCAGATGTAAACAGAGAGACATGTACAAACCTGGATTTTTTTTTTATACCACCTTGACCCATTTGCTACATTCCTTTTCCTGTGAAATATGTGAGTGATAATTAAACACTTTAGACCTGA
P04733	MT1F	Metallothionein-1F	Homo sapiens	C48	ENST00000334350.7	GCTGCTGCTCCTGCTGCCCCGTGGGCTGTAGCAAGTGTGCCCAGGGCTGTGTTTGCAAAGGGGCGTCAGAGAAGTGCAGCTGCTGCGACTGATGCCAGGACAACCTTTCTCCCAGATGTAAACAGAGAGACATGTACAAACCTGGATTTTTTTTTTATACCACCTTGACCCATTTGCTACATTCCTTTTCCTGTGAAATATGTGAGTGATAATTAAACACTTTAGACCTGA
P04733	MT1F	Metallothionein-1F	Homo sapiens	C36	ENST00000334350.7	GCTGCTGCTCCTGCTGCCCCGTGGGCTGTAGCAAGTGTGCCCAGGGCTGTGTTTGCAAAGGGGCGTCAGAGAAGTGCAGCTGCTGCGACTGATGCCAGGACAACCTTTCTCCCAGATGTAAACAGAGAGACATGTACAAACCTGGATTTTTTTTTTATACCACCTTGACCCATTTGCTACATTCCTTTTCCTGTGAAATATGTGAGTGATAATTAAACACTTTAGACCTGA
P04733	MT1F	Metallothionein-1F	Homo sapiens	C37	ENST00000334350.7	GCTGCTGCTCCTGCTGCCCCGTGGGCTGTAGCAAGTGTGCCCAGGGCTGTGTTTGCAAAGGGGCGTCAGAGAAGTGCAGCTGCTGCGACTGATGCCAGGACAACCTTTCTCCCAGATGTAAACAGAGAGACATGTACAAACCTGGATTTTTTTTTTATACCACCTTGACCCATTTGCTACATTCCTTTTCCTGTGAAATATGTGAGTGATAATTAAACACTTTAGACCTGA
P04733	MT1F	Metallothionein-1F	Homo sapiens	C50	ENST00000334350.7	GCTGCTGCTCCTGCTGCCCCGTGGGCTGTAGCAAGTGTGCCCAGGGCTGTGTTTGCAAAGGGGCGTCAGAGAAGTGCAGCTGCTGCGACTGATGCCAGGACAACCTTTCTCCCAGATGTAAACAGAGAGACATGTACAAACCTGGATTTTTTTTTTATACCACCTTGACCCATTTGCTACATTCCTTTTCCTGTGAAATATGTGAGTGATAATTAAACACTTTAGACCTGA
P04733	MT1F	Metallothionein-1F	Homo sapiens	C41	ENST00000334350.7	GCTGCTGCTCCTGCTGCCCCGTGGGCTGTAGCAAGTGTGCCCAGGGCTGTGTTTGCAAAGGGGCGTCAGAGAAGTGCAGCTGCTGCGACTGATGCCAGGACAACCTTTCTCCCAGATGTAAACAGAGAGACATGTACAAACCTGGATTTTTTTTTTATACCACCTTGACCCATTTGCTACATTCCTTTTCCTGTGAAATATGTGAGTGATAATTAAACACTTTAGACCTGA
P04733	MT1F	Metallothionein-1F	Homo sapiens	C60	ENST00000334350.7	GCTGCTGCTCCTGCTGCCCCGTGGGCTGTAGCAAGTGTGCCCAGGGCTGTGTTTGCAAAGGGGCGTCAGAGAAGTGCAGCTGCTGCGACTGATGCCAGGACAACCTTTCTCCCAGATGTAAACAGAGAGACATGTACAAACCTGGATTTTTTTTTTATACCACCTTGACCCATTTGCTACATTCCTTTTCCTGTGAAATATGTGAGTGATAATTAAACACTTTAGACCTGA
P04733	MT1F	Metallothionein-1F	Homo sapiens	C57	ENST00000334350.7	GCTGCTGCTCCTGCTGCCCCGTGGGCTGTAGCAAGTGTGCCCAGGGCTGTGTTTGCAAAGGGGCGTCAGAGAAGTGCAGCTGCTGCGACTGATGCCAGGACAACCTTTCTCCCAGATGTAAACAGAGAGACATGTACAAACCTGGATTTTTTTTTTATACCACCTTGACCCATTTGCTACATTCCTTTTCCTGTGAAATATGTGAGTGATAATTAAACACTTTAGACCTGA
P04733	MT1F	Metallothionein-1F	Homo sapiens	C59	ENST00000334350.7	GCTGCTGCTCCTGCTGCCCCGTGGGCTGTAGCAAGTGTGCCCAGGGCTGTGTTTGCAAAGGGGCGTCAGAGAAGTGCAGCTGCTGCGACTGATGCCAGGACAACCTTTCTCCCAGATGTAAACAGAGAGACATGTACAAACCTGGATTTTTTTTTTATACCACCTTGACCCATTTGCTACATTCCTTTTCCTGTGAAATATGTGAGTGATAATTAAACACTTTAGACCTGA
Q9Y4K0	LOXL2	Lysyl oxidase homolog 2	Homo sapiens	H626	ENST00000389131.8	CCGCCCCTGACCTGGTCCTCAATGCGGAGATGGTGCAGCAGACCACCTACCTGGAGGACCGGCCCATGTTCATGCTGCAGTGTGCCATGGAGGAGAACTGCCTCTCGGCCTCAGCCGCGCAGACCGACCCCACCACGGGCTACCGCCGGCTCCTGCGCTTCTCCTCCCAGATCCACAACAATGGCCAGTCCGACTTCCGGCCCAAGAACGGCCGCCACGCGTGGATCTGGCACGACTGTCACAG
Q9Y4K0	LOXL2	Lysyl oxidase homolog 2	Homo sapiens	H628	ENST00000389131.8	GCACTACCACAGCATGGAGGTGTTCACCCACTATGACCTGCTGAACCTCAATGGCACCAAGGTGGCAGAGGGCCACAAGGCCAGCTTCTGCTTGGAGGACACAGAATGTGAAGGAG
Q9Y4K0	LOXL2	Lysyl oxidase homolog 2	Homo sapiens	H630	ENST00000389131.8	GCACTACCACAGCATGGAGGTGTTCACCCACTATGACCTGCTGAACCTCAATGGCACCAAGGTGGCAGAGGGCCACAAGGCCAGCTTCTGCTTGGAGGACACAGAATGTGAAGGAG
Q9Y4K0	LOXL2	Lysyl oxidase homolog 2	Homo sapiens	Y689	ENST00000389131.8	ACATCCAGAAGAATTACGAGTGTGCCAACTTCGGCGATCAGGGCATCACCATGGGCTGCTGGGACATGTACCGCCATGACATCGACTGCCAGTGGGTTGACATCACTGACGTGCCCCCTGGAGACTACCTGTTCCAG
P98170	XIAP	E3 ubiquitin-protein ligase XIAP	Homo sapiens	C450	ENST00000371199.8	AGATTAGTACTGAAGAGCAGCTAAGGCGCCTGCAAGAGGAGAAGCTTTGCAAAATCTGTATGGATAGAAATATTGCTATCGTTTTTGTTCCTTGTGGACATCTAGTCACTTGTAAACAATGTGCTGAAGCAGTTGACAAGTGTCCCATGTGCTACACAGTCATTACTTTCAAGCAAAAAATTTTTATGTCTTAATCTAACTCTATAGTAGGCATGTTATGTTGTTCTTATTACCCTGATTGAATGTGTGATGTGAACTGACTTTAAGTAATCAGGATTGAATTCCATTAGCATTTGCTACCAAGTAGGAAAAAAAATGTACATGGCAGTGTTTTAGTTGGCAATATAATCTTTGAATTTCTTGATTTTTCAGGGTATTAGCTGTATTATCCATTTTTTT…
P98170	XIAP	E3 ubiquitin-protein ligase XIAP	Homo sapiens	C453	ENST00000371199.8	AGATTAGTACTGAAGAGCAGCTAAGGCGCCTGCAAGAGGAGAAGCTTTGCAAAATCTGTATGGATAGAAATATTGCTATCGTTTTTGTTCCTTGTGGACATCTAGTCACTTGTAAACAATGTGCTGAAGCAGTTGACAAGTGTCCCATGTGCTACACAGTCATTACTTTCAAGCAAAAAATTTTTATGTCTTAATCTAACTCTATAGTAGGCATGTTATGTTGTTCTTATTACCCTGATTGAATGTGTGATGTGAACTGACTTTAAGTAATCAGGATTGAATTCCATTAGCATTTGCTACCAAGTAGGAAAAAAAATGTACATGGCAGTGTTTTAGTTGGCAATATAATCTTTGAATTTCTTGATTTTTCAGGGTATTAGCTGTATTATCCATTTTTTT…
P98170	XIAP	E3 ubiquitin-protein ligase XIAP	Homo sapiens	C471	ENST00000371199.8	AGATTAGTACTGAAGAGCAGCTAAGGCGCCTGCAAGAGGAGAAGCTTTGCAAAATCTGTATGGATAGAAATATTGCTATCGTTTTTGTTCCTTGTGGACATCTAGTCACTTGTAAACAATGTGCTGAAGCAGTTGACAAGTGTCCCATGTGCTACACAGTCATTACTTTCAAGCAAAAAATTTTTATGTCTTAATCTAACTCTATAGTAGGCATGTTATGTTGTTCTTATTACCCTGATTGAATGTGTGATGTGAACTGACTTTAAGTAATCAGGATTGAATTCCATTAGCATTTGCTACCAAGTAGGAAAAAAAATGTACATGGCAGTGTTTTAGTTGGCAATATAATCTTTGAATTTCTTGATTTTTCAGGGTATTAGCTGTATTATCCATTTTTTT…
P98170	XIAP	E3 ubiquitin-protein ligase XIAP	Homo sapiens	C474	ENST00000371199.8	AGATTAGTACTGAAGAGCAGCTAAGGCGCCTGCAAGAGGAGAAGCTTTGCAAAATCTGTATGGATAGAAATATTGCTATCGTTTTTGTTCCTTGTGGACATCTAGTCACTTGTAAACAATGTGCTGAAGCAGTTGACAAGTGTCCCATGTGCTACACAGTCATTACTTTCAAGCAAAAAATTTTTATGTCTTAATCTAACTCTATAGTAGGCATGTTATGTTGTTCTTATTACCCTGATTGAATGTGTGATGTGAACTGACTTTAAGTAATCAGGATTGAATTCCATTAGCATTTGCTACCAAGTAGGAAAAAAAATGTACATGGCAGTGTTTTAGTTGGCAATATAATCTTTGAATTTCTTGATTTTTCAGGGTATTAGCTGTATTATCCATTTTTTT…
P98170	XIAP	E3 ubiquitin-protein ligase XIAP	Homo sapiens	C465	ENST00000371199.8	AGATTAGTACTGAAGAGCAGCTAAGGCGCCTGCAAGAGGAGAAGCTTTGCAAAATCTGTATGGATAGAAATATTGCTATCGTTTTTGTTCCTTGTGGACATCTAGTCACTTGTAAACAATGTGCTGAAGCAGTTGACAAGTGTCCCATGTGCTACACAGTCATTACTTTCAAGCAAAAAATTTTTATGTCTTAATCTAACTCTATAGTAGGCATGTTATGTTGTTCTTATTACCCTGATTGAATGTGTGATGTGAACTGACTTTAAGTAATCAGGATTGAATTCCATTAGCATTTGCTACCAAGTAGGAAAAAAAATGTACATGGCAGTGTTTTAGTTGGCAATATAATCTTTGAATTTCTTGATTTTTCAGGGTATTAGCTGTATTATCCATTTTTTT…
P98170	XIAP	E3 ubiquitin-protein ligase XIAP	Homo sapiens	H467	ENST00000371199.8	AGATTAGTACTGAAGAGCAGCTAAGGCGCCTGCAAGAGGAGAAGCTTTGCAAAATCTGTATGGATAGAAATATTGCTATCGTTTTTGTTCCTTGTGGACATCTAGTCACTTGTAAACAATGTGCTGAAGCAGTTGACAAGTGTCCCATGTGCTACACAGTCATTACTTTCAAGCAAAAAATTTTTATGTCTTAATCTAACTCTATAGTAGGCATGTTATGTTGTTCTTATTACCCTGATTGAATGTGTGATGTGAACTGACTTTAAGTAATCAGGATTGAATTCCATTAGCATTTGCTACCAAGTAGGAAAAAAAATGTACATGGCAGTGTTTTAGTTGGCAATATAATCTTTGAATTTCTTGATTTTTCAGGGTATTAGCTGTATTATCCATTTTTTT…
P98170	XIAP	E3 ubiquitin-protein ligase XIAP	Homo sapiens	C481	ENST00000371199.8	AGATTAGTACTGAAGAGCAGCTAAGGCGCCTGCAAGAGGAGAAGCTTTGCAAAATCTGTATGGATAGAAATATTGCTATCGTTTTTGTTCCTTGTGGACATCTAGTCACTTGTAAACAATGTGCTGAAGCAGTTGACAAGTGTCCCATGTGCTACACAGTCATTACTTTCAAGCAAAAAATTTTTATGTCTTAATCTAACTCTATAGTAGGCATGTTATGTTGTTCTTATTACCCTGATTGAATGTGTGATGTGAACTGACTTTAAGTAATCAGGATTGAATTCCATTAGCATTTGCTACCAAGTAGGAAAAAAAATGTACATGGCAGTGTTTTAGTTGGCAATATAATCTTTGAATTTCTTGATTTTTCAGGGTATTAGCTGTATTATCCATTTTTTT…
P98170	XIAP	E3 ubiquitin-protein ligase XIAP	Homo sapiens	C484	ENST00000371199.8	AGATTAGTACTGAAGAGCAGCTAAGGCGCCTGCAAGAGGAGAAGCTTTGCAAAATCTGTATGGATAGAAATATTGCTATCGTTTTTGTTCCTTGTGGACATCTAGTCACTTGTAAACAATGTGCTGAAGCAGTTGACAAGTGTCCCATGTGCTACACAGTCATTACTTTCAAGCAAAAAATTTTTATGTCTTAATCTAACTCTATAGTAGGCATGTTATGTTGTTCTTATTACCCTGATTGAATGTGTGATGTGAACTGACTTTAAGTAATCAGGATTGAATTCCATTAGCATTTGCTACCAAGTAGGAAAAAAAATGTACATGGCAGTGTTTTAGTTGGCAATATAATCTTTGAATTTCTTGATTTTTCAGGGTATTAGCTGTATTATCCATTTTTTT…
Q9Y316	MEMO1	Protein MEMO1	Homo sapiens	H49	ENST00000404530.6	CCATGCAGGATATACGTACTGTGGGTCTTGTGCTGCCCATGCTTATAAACAAGTGGATCCGTCTATTAC
Q9Y316	MEMO1	Protein MEMO1	Homo sapiens	H81	ENST00000404530.6	CCGGAGAATTTTCATCCTTGGGCCTTCTCATCATGTGCCCCTCTCTCGATGTGCACTTTCCAGTGTGGATATATATAGGACACCTCTGTATGACCTTCGTATTGACCAAAAGA
Q9Y316	MEMO1	Protein MEMO1	Homo sapiens	C244	ENST00000404530.6	GGTATGAGTATTATAGAACAATTAGACCCTGTATCTTTTAGCAATTACTTGAAGAAATACCATAATACTATATGTGGAAGACATCCCATTGGGGTGTTATTAAAT
Q99497	PARK7	Parkinson disease protein 7	Homo sapiens	E18	ENST00000338639.10	GCTTGTAAACATATAACATAAAAATGGCTTCCAAAAGAGCTCTGGTCATCCTGGCTAAAGGAGCAGAGGAAATGGAGACGGTCATCCCTGTAGATGTCATGAGGCGAGCTGGG
Q99497	PARK7	Parkinson disease protein 7	Homo sapiens	C106	ENST00000338639.10	TCTGCTGCTGTGAAGGAGATACTGAAGGAGCAGGAAAACCGGAAGGGCCTGATAGCCGCCATCTGTGCAG
Q99497	PARK7	Parkinson disease protein 7	Homo sapiens	C53	ENST00000338639.10	ATTAAGGTCACCGTTGCAGGCCTGGCTGGAAAAGACCCAGTACAGTGTAGCCGTGATGTGGTCATTTGTCCTGATGCCAGCCTTGAAGATGCAAAAAAAGAG
P02788	LTF	Lactotransferrin	Homo sapiens	D79	ENST00000231751.9	GAAAACAGGGCCGATGCTGTGACCCTTGATGGTGGTTTCATATACGAGGCAGGCCTGGCCCCCTACAAACTGCGACCTGTAGCGGCGGAAGTCTACGGGACCGAAAGAC
P02788	LTF	Lactotransferrin	Homo sapiens	Y111	ENST00000231751.9	AGCCACGAACTCACTATTATGCCGTGGCTGTGGTGAAGAAGGGCGGCAGCTTTCAGCTGAACGAACTGCAAGGTCTGAAGTCCTGCCACACAGGCCTTCGCAGGACCGCTGGATGGAATGTCCCTATAGGGACACTTCGTCCATTCTTGAATTGGACGGGTCCACCTGAGCCCATTGAGGCAG
P02788	LTF	Lactotransferrin	Homo sapiens	Y211	ENST00000231751.9	CTGTGGCCAGGTTCTTCTCAGCCAGCTGTGTTCCCGGTGCAGATAAAGGACAGTTCCCCAACCTGTGTCGCCTGTGTGCGGGGACAGGGGAAAACAAATGTGCCTTCTCCTCCCAGGAACCGTACTTCAGCTACTCTGGTGCCTTCAA
P02788	LTF	Lactotransferrin	Homo sapiens	H272	ENST00000231751.9	AGGACCTGTCAGACGAGGCTGAAAGGGACGAGTATGAGTTACTCTGCCCAGACAACACTCGGAAGCCAGTGGACAAGTTCAAAGACTGCCATCTGGCCCGGGTCCCTTCTCATGCCGTTGTGGCACGAAGTGTGAATGGCAAGGAGGATGCCATCTGGAATCTTCTCCGCCAGGCACAG
P02788	LTF	Lactotransferrin	Homo sapiens	D414	ENST00000231751.9	AAAGGAGAAGCTGATGCCATGAGTTTGGATGGAGGATATGTGTACACTGCAGGCAAATGTGGTTTGGTGCCTGTCCTGGCAGAGAACTACA
P02788	LTF	Lactotransferrin	Homo sapiens	Y454	ENST00000231751.9	GATATCTTGCTGTGGCGGTGGTTAGGAGATCAGACACTAGCCTTACCTGGAACTCTGTGAAAGGCAAGAAGTCCTGCCACACCGCCGTGGACAGGACTGCAGGCTGGAATATCCCCATGGGCCTGCTCTTCAACCAGACGGGCTCCTGCAAATTTG
P02788	LTF	Lactotransferrin	Homo sapiens	Y547	ENST00000231751.9	ATGAATATTTCAGTCAAAGCTGTGCCCCTGGGTCTGACCCGAGATCTAATCTCTGTGCTCTGTGTATTGGCGACGAGCAGGGTGAGAATAAGTGCGTGCCCAACAGCAACGAGAGATACTACGGCTACACTGGGGCTTTCCG
P02788	LTF	Lactotransferrin	Homo sapiens	H616	ENST00000231751.9	GAAATAACAATGAGGCATGGGCTAAGGATTTGAAGCTGGCAGACTTTGCGCTGCTGTGCCTCGATGGCAAACGGAAGCCTGTGACTGAGGCTAGAAGCTGCCATCTTGCCATGGCCCCGAATCATGCCGTGGTGTCTCGGATGGATAAGGTGGAACGCCTGAAACAGGTGTTGCTCCACCAACAG
P40126	DCT	L-dopachrome tautomerase	Homo sapiens	Y182	ENST00000377028.10	GAAACTTTGCCGGCTATAATTGTGGAGACTGCAAGTTTGGCTGGACCGGTCCCAACTGCGAGCGGAAGAAACCACCAGTGATTCGGCAGAACATCCATTCCTTGAGTCCTCAGGAAAGAGAGCAGTTCTTGGGCGCCTTAGATCTCGCGAAGAAGAGAGTACACCCCGACTACGTGATCACCACACAACACTGGCTGGGCCTGCTTGGGCCCAATGGAACCCAGCCGCAGTTTGCCAACTGCAGTGTTTATGATTTTTTTGTGTGGCTCCATTATTATTCTGTTAGAGATACATTATTAG
P40126	DCT	L-dopachrome tautomerase	Homo sapiens	H189	ENST00000377028.10	GAAACTTTGCCGGCTATAATTGTGGAGACTGCAAGTTTGGCTGGACCGGTCCCAACTGCGAGCGGAAGAAACCACCAGTGATTCGGCAGAACATCCATTCCTTGAGTCCTCAGGAAAGAGAGCAGTTCTTGGGCGCCTTAGATCTCGCGAAGAAGAGAGTACACCCCGACTACGTGATCACCACACAACACTGGCTGGGCCTGCTTGGGCCCAATGGAACCCAGCCGCAGTTTGCCAACTGCAGTGTTTATGATTTTTTTGTGTGGCTCCATTATTATTCTGTTAGAGATACATTATTAG
P40126	DCT	L-dopachrome tautomerase	Homo sapiens	H211	ENST00000377028.10	GACCAGGACGCCCCTACAGGGCCATAGATTTCTCACATCAAGGACCTGCATTTGTTACCTGGCACCGGTACCATTTGTTGTGTCTGGAAAGAGATCTCCAG
P40126	DCT	L-dopachrome tautomerase	Homo sapiens	H220	ENST00000377028.10	GACCAGGACGCCCCTACAGGGCCATAGATTTCTCACATCAAGGACCTGCATTTGTTACCTGGCACCGGTACCATTTGTTGTGTCTGGAAAGAGATCTCCAG
P40126	DCT	L-dopachrome tautomerase	Homo sapiens	H369	ENST00000377028.10	GAATGCTTTGGAAGGGTTTGATAAAGCAGATGGGACTCTGGATTCTCAAGTGATGAGCCTTCATAATTTGGTTCATTCCTTCCTGAACGGGACAAACGCTTTGCCACATTCAGCCGCCAATGATCCCATTTTTGTG
P40126	DCT	L-dopachrome tautomerase	Homo sapiens	H373	ENST00000377028.10	GAATGCTTTGGAAGGGTTTGATAAAGCAGATGGGACTCTGGATTCTCAAGTGATGAGCCTTCATAATTTGGTTCATTCCTTCCTGAACGGGACAAACGCTTTGCCACATTCAGCCGCCAATGATCCCATTTTTGTG
P40126	DCT	L-dopachrome tautomerase	Homo sapiens	H396	ENST00000377028.10	GTTCTTCATTCCTTTACTGATGCCATCTTTGATGAGTGGATGAAAAGATTTAATCCTCCTGCAGATGCCTGGCCTCAGGAGCTGGCCCCTATTGGTCACAATCGGATGTACAACATGGTTCCTTTCTTCCCTCCAGTGACTAATGAAGAACTCTTTTTAACCTCAGACCAACTTGGCTACAGCTATGCCATCGATCTGCCAG
P17643	TYRP1	5,6-dihydroxyindole-2-carboxylic acid oxidase	Homo sapiens	H192	ENST00000388918.10	TCAGGAGAAATCTTCTGGACTTAAGTAAAGAAGAAAAGAACCACTTTGTCCGGGCCCTGGATATGGCAAAGCGCACAACTCACCCTTTATTTGTCATTGCCACCAGGAGATCAGAAGAAATACTGGGGCCAGATGGCAACACGCCACAATTTGAGAACATTTCCATTTATAACTACTTTGTTTGGACACACTATTACTCAGTCAAAAAGACTTTCCTTGGGGTAGGACAGGAAAGCTTTGGTGAAGTGGATTTCTCTCATGAGGGACCAGCTTTTCTCACATGGCACAGGTACCACCTCCTGCGTCTGGAGAAAGACATGCAG
P17643	TYRP1	5,6-dihydroxyindole-2-carboxylic acid oxidase	Homo sapiens	H215	ENST00000388918.10	TCAGGAGAAATCTTCTGGACTTAAGTAAAGAAGAAAAGAACCACTTTGTCCGGGCCCTGGATATGGCAAAGCGCACAACTCACCCTTTATTTGTCATTGCCACCAGGAGATCAGAAGAAATACTGGGGCCAGATGGCAACACGCCACAATTTGAGAACATTTCCATTTATAACTACTTTGTTTGGACACACTATTACTCAGTCAAAAAGACTTTCCTTGGGGTAGGACAGGAAAGCTTTGGTGAAGTGGATTTCTCTCATGAGGGACCAGCTTTTCTCACATGGCACAGGTACCACCTCCTGCGTCTGGAGAAAGACATGCAG
P17643	TYRP1	5,6-dihydroxyindole-2-carboxylic acid oxidase	Homo sapiens	H224	ENST00000388918.10	TCAGGAGAAATCTTCTGGACTTAAGTAAAGAAGAAAAGAACCACTTTGTCCGGGCCCTGGATATGGCAAAGCGCACAACTCACCCTTTATTTGTCATTGCCACCAGGAGATCAGAAGAAATACTGGGGCCAGATGGCAACACGCCACAATTTGAGAACATTTCCATTTATAACTACTTTGTTTGGACACACTATTACTCAGTCAAAAAGACTTTCCTTGGGGTAGGACAGGAAAGCTTTGGTGAAGTGGATTTCTCTCATGAGGGACCAGCTTTTCTCACATGGCACAGGTACCACCTCCTGCGTCTGGAGAAAGACATGCAG
P17643	TYRP1	5,6-dihydroxyindole-2-carboxylic acid oxidase	Homo sapiens	H377	ENST00000388918.10	GTTACAGTGACCCCACGGGAAAGTATGACCCTGCTGTTCGAAGTCTTCACAATTTGGCTCATCTATTCCTGAATGGAACAGGGGGACAAACCCATTTGTCTCCAAATGATCCTATTTTTGTCCTCCTGCACACCTTCACAGATGCAGTCTTTGATGAATGGCTGAGGAGATACAATGCTG
P17643	TYRP1	5,6-dihydroxyindole-2-carboxylic acid oxidase	Homo sapiens	H381	ENST00000388918.10	GTTACAGTGACCCCACGGGAAAGTATGACCCTGCTGTTCGAAGTCTTCACAATTTGGCTCATCTATTCCTGAATGGAACAGGGGGACAAACCCATTTGTCTCCAAATGATCCTATTTTTGTCCTCCTGCACACCTTCACAGATGCAGTCTTTGATGAATGGCTGAGGAGATACAATGCTG
P17643	TYRP1	5,6-dihydroxyindole-2-carboxylic acid oxidase	Homo sapiens	H404	ENST00000388918.10	GTTACAGTGACCCCACGGGAAAGTATGACCCTGCTGTTCGAAGTCTTCACAATTTGGCTCATCTATTCCTGAATGGAACAGGGGGACAAACCCATTTGTCTCCAAATGATCCTATTTTTGTCCTCCTGCACACCTTCACAGATGCAGTCTTTGATGAATGGCTGAGGAGATACAATGCTG
Q8IV20	LACC1	Purine nucleoside phosphorylase LACC1	Homo sapiens	G416	ENST00000325686.7	GATTCTTCTAGAACAGGGAGGAATTCTTCCACAGAATATTCAGGACCAGAACCAAGATCTCAACCTCTGTACATCTTGCCATCCTGACAAGTTTTTCTCCCATGTCCGAGATGGCCTTAATTTTGGTACACAGATTGGCTTCATATCAATTAAAGAATGAG
Q8IV20	LACC1	Purine nucleoside phosphorylase LACC1	Homo sapiens	H412	ENST00000325686.7	GATTCTTCTAGAACAGGGAGGAATTCTTCCACAGAATATTCAGGACCAGAACCAAGATCTCAACCTCTGTACATCTTGCCATCCTGACAAGTTTTTCTCCCATGTCCGAGATGGCCTTAATTTTGGTACACAGATTGGCTTCATATCAATTAAAGAATGAG
Q9Y6N1	COX11	Cytochrome c oxidase assembly protein COX11, mitochondrial	Homo sapiens	C217	ENST00000299335.8	TGCTTCTGTTTTGAAGAACAAAGGCTTAATCCCCAAGAGGAAGTAGATATGCCAGTGTTTTTCTACATTGATCCTGAATTTGCTGAAGATCCAAGAATGATTAAAGTTGATCTTATCACTCTTTCTTACACTTTTTTTGAAGCAAAGGAAGGGCACAAGTTGCCAGTTCCAGGATATAATTGAAGTCAGCAACTAAGTCTTCCTTCAAAGTTGTGATTTTTGGGAAAATCATATATCCTATCTTCTCAAAGGAGAAATATTGTACAATAATATGAAGGCTTATATTTTAAATAATTATTTTTTCTCAACTAATTTTTTTCACTTAAACTTGAGAGAACAAGTTCAGCTTTTATCATAAGAAACTCATATGCCTAGCTAGAATATATGACTGACTATTCA…
Q9Y6N1	COX11	Cytochrome c oxidase assembly protein COX11, mitochondrial	Homo sapiens	C219	ENST00000299335.8	TGCTTCTGTTTTGAAGAACAAAGGCTTAATCCCCAAGAGGAAGTAGATATGCCAGTGTTTTTCTACATTGATCCTGAATTTGCTGAAGATCCAAGAATGATTAAAGTTGATCTTATCACTCTTTCTTACACTTTTTTTGAAGCAAAGGAAGGGCACAAGTTGCCAGTTCCAGGATATAATTGAAGTCAGCAACTAAGTCTTCCTTCAAAGTTGTGATTTTTGGGAAAATCATATATCCTATCTTCTCAAAGGAGAAATATTGTACAATAATATGAAGGCTTATATTTTAAATAATTATTTTTTCTCAACTAATTTTTTTCACTTAAACTTGAGAGAACAAGTTCAGCTTTTATCATAAGAAACTCATATGCCTAGCTAGAATATATGACTGACTATTCA…
O15431	CTR1 (SLC31A1)	High affinity copper uptake protein 1	Homo sapiens	M1	ENST00000374212.5	AATCTTCTGCTGACTCTCAACTTTTCCTGGAAAAAATGGATCATTCCCACCATATGGGGATGAGCTATATGGACTCCAACAGTACCATGCAACCTTCTCACCATCACCCAACCACTTCAGCCTCACACTCCCATGGTGGAGGAGACAGCAGCATGATGATGATG
O15431	CTR1 (SLC31A1)	High affinity copper uptake protein 1	Homo sapiens	D2	ENST00000374212.5	AATCTTCTGCTGACTCTCAACTTTTCCTGGAAAAAATGGATCATTCCCACCATATGGGGATGAGCTATATGGACTCCAACAGTACCATGCAACCTTCTCACCATCACCCAACCACTTCAGCCTCACACTCCCATGGTGGAGGAGACAGCAGCATGATGATGATG
O15431	CTR1 (SLC31A1)	High affinity copper uptake protein 1	Homo sapiens	H3	ENST00000374212.5	AATCTTCTGCTGACTCTCAACTTTTCCTGGAAAAAATGGATCATTCCCACCATATGGGGATGAGCTATATGGACTCCAACAGTACCATGCAACCTTCTCACCATCACCCAACCACTTCAGCCTCACACTCCCATGGTGGAGGAGACAGCAGCATGATGATGATG
O15431	CTR1 (SLC31A1)	High affinity copper uptake protein 1	Homo sapiens	H5	ENST00000374212.5	AATCTTCTGCTGACTCTCAACTTTTCCTGGAAAAAATGGATCATTCCCACCATATGGGGATGAGCTATATGGACTCCAACAGTACCATGCAACCTTCTCACCATCACCCAACCACTTCAGCCTCACACTCCCATGGTGGAGGAGACAGCAGCATGATGATGATG
O15431	CTR1 (SLC31A1)	High affinity copper uptake protein 1	Homo sapiens	H6	ENST00000374212.5	AATCTTCTGCTGACTCTCAACTTTTCCTGGAAAAAATGGATCATTCCCACCATATGGGGATGAGCTATATGGACTCCAACAGTACCATGCAACCTTCTCACCATCACCCAACCACTTCAGCCTCACACTCCCATGGTGGAGGAGACAGCAGCATGATGATGATG
O15431	CTR1 (SLC31A1)	High affinity copper uptake protein 1	Homo sapiens	M7	ENST00000374212.5	AATCTTCTGCTGACTCTCAACTTTTCCTGGAAAAAATGGATCATTCCCACCATATGGGGATGAGCTATATGGACTCCAACAGTACCATGCAACCTTCTCACCATCACCCAACCACTTCAGCCTCACACTCCCATGGTGGAGGAGACAGCAGCATGATGATGATG
O15431	CTR1 (SLC31A1)	High affinity copper uptake protein 1	Homo sapiens	M9	ENST00000374212.5	AATCTTCTGCTGACTCTCAACTTTTCCTGGAAAAAATGGATCATTCCCACCATATGGGGATGAGCTATATGGACTCCAACAGTACCATGCAACCTTCTCACCATCACCCAACCACTTCAGCCTCACACTCCCATGGTGGAGGAGACAGCAGCATGATGATGATG
O15431	CTR1 (SLC31A1)	High affinity copper uptake protein 1	Homo sapiens	M12	ENST00000374212.5	AATCTTCTGCTGACTCTCAACTTTTCCTGGAAAAAATGGATCATTCCCACCATATGGGGATGAGCTATATGGACTCCAACAGTACCATGCAACCTTCTCACCATCACCCAACCACTTCAGCCTCACACTCCCATGGTGGAGGAGACAGCAGCATGATGATGATG
O15431	CTR1 (SLC31A1)	High affinity copper uptake protein 1	Salmo salar	M154	ENST00000374212.5	GCAACAGATGCTGAGCTTTCCTCACCTCCTGCAAACAGTGCTGCACATCATCCAGGTGGTCATAAGCTACTTCCTCATGCTCATCTTCATGACCTACAACGGGTACCTCTGCATTGCAGTAGCAGCAGGGGCCGGTACAGGATACTTCCTCTTCAGCTGGAAGAAGGCAGTGGTAGTGGATATCACAGAGCATTGCCATTGACATCAAACTCTATGGCGTGGCCTTATCGATTGCAGTGGGAAGTTGTTGAAGACTTGAAGACGTGATTCCTGCTCCAATCATCCCTTCTTGCTCCTCTTTGTGCACGTACACACACACACACACACACACACACACACACCCCTGCTCAACAGAGGTTTAGTTTACAGTCTCTGAACTAAAGTAGTAACCTCCCAAAT…
O15431	CTR1 (SLC31A1)	High affinity copper uptake protein 1	Homo sapiens	C189	ENST00000374212.5	GCAACAGATGCTGAGCTTTCCTCACCTCCTGCAAACAGTGCTGCACATCATCCAGGTGGTCATAAGCTACTTCCTCATGCTCATCTTCATGACCTACAACGGGTACCTCTGCATTGCAGTAGCAGCAGGGGCCGGTACAGGATACTTCCTCTTCAGCTGGAAGAAGGCAGTGGTAGTGGATATCACAGAGCATTGCCATTGACATCAAACTCTATGGCGTGGCCTTATCGATTGCAGTGGGAAGTTGTTGAAGACTTGAAGACGTGATTCCTGCTCCAATCATCCCTTCTTGCTCCTCTTTGTGCACGTACACACACACACACACACACACACACACACACCCCTGCTCAACAGAGGTTTAGTTTACAGTCTCTGAACTAAAGTAGTAACCTCCCAAAT…
O15431	CTR1 (SLC31A1)	High affinity copper uptake protein 1	Homo sapiens	H190	ENST00000374212.5	GCAACAGATGCTGAGCTTTCCTCACCTCCTGCAAACAGTGCTGCACATCATCCAGGTGGTCATAAGCTACTTCCTCATGCTCATCTTCATGACCTACAACGGGTACCTCTGCATTGCAGTAGCAGCAGGGGCCGGTACAGGATACTTCCTCTTCAGCTGGAAGAAGGCAGTGGTAGTGGATATCACAGAGCATTGCCATTGACATCAAACTCTATGGCGTGGCCTTATCGATTGCAGTGGGAAGTTGTTGAAGACTTGAAGACGTGATTCCTGCTCCAATCATCCCTTCTTGCTCCTCTTTGTGCACGTACACACACACACACACACACACACACACACACCCCTGCTCAACAGAGGTTTAGTTTACAGTCTCTGAACTAAAGTAGTAACCTCCCAAAT…
